# Supplementary material for: ‘Vivaldi’: an amplicon-based whole-genome sequencing method for the four seasonal human coronaviruses, 229E, NL63, OC43 and HKU1, alongside SARS-CoV-2
Source: Microb Genom. 2025 Jul 15;11(7):001451. doi: 10.1099/mgen.0.001451 (PMC12263288; doi:10.1099/mgen.0.001451)
Supplement: Supplementary Material 1. [file mgen-11-01451-s001.xlsx]

## Sheet: supplementary table 1
Lab primer name	orientation	pool	concentration	Final sequence	size	%gc	tm (use 65)	target	Viv ref start	Viv ref stop	reference	ref start	ref stop	gene	name rpt	pool rpt	sense	product size
fsCOV_1_LEFT	Forward	1	standard	GTTTGTAAACTGGTTAGGCAAGTGT	25	40	60.54	NL63	9	33	KF530113.1	69	93	5' UTR	fsCOV_1_LEFT	1	+	1242
fsCOV_1_RIGHT	reverse	1	standard	AAGCACCAAGAAAAGCTAGACGT	23	43.48	61	NL63	1229	1251	KF530113.1	1289	1311	ORF1a	fsCOV_1_RIGHT	1	-
fsCOV_2_LEFT	Forward	2	half	CTGGTGTGTCTTTATGGCGTGT	22	50	61.31	NL63	1090	1111	KF530113.1	1150	1171	ORF1a	fsCOV_2_LEFT	2	+	1217
fsCOV_2_RIGHT	reverse	2	half	CAGGACACTTAGGTAAAAACCTCTCA	26	42.31	60.91	NL63	2282	2307	KF530113.1	2342	2367	ORF1a	fsCOV_2_RIGHT	2	-
fsCOV_3_LEFT	Forward	1	standard	CTGCATTGATAATTGTGGTGAGCC	24	45.83	61.05	NL63	2171	2194	KF530113.1	2231	2254	ORF1a	fsCOV_3_LEFT	1	+	1165
fsCOV_3_RIGHT	reverse	1	standard	CAGATTGATCTAAAAYACGRACACCC	26	42.31	61.05	NL63	3311	3336	KF530113.1	3371	3396	ORF1a	fsCOV_3_RIGHT	1	-
fsCOV_4_LEFT	Forward	2	standard	TGTGTTGTTGAAGCGAGCACT	21	47.62	61.11	NL63	3156	3176	KF530113.1	3216	3236	ORF1a	fsCOV_4_LEFT	2	+	1159
fsCOV_4_RIGHT	reverse	2	standard	TCAATCCTTACACCAAAAATACCACAAC	28	35.71	61.23	NL63	4288	4315	KF530113.1	4348	4375	ORF1a	fsCOV_4_RIGHT	2	-
fsCOV_5_LEFT	Forward	1	standard	TAATGTTGTTGGTCCGCGArCT	22	45.45	60.99	NL63	4184	4205	KF530113.1	4244	4265	ORF1a	fsCOV_5_LEFT	1	+	1176
fsCOV_5_RIGHT	reverse	1	standard	TTCAGCATCACCCTTTTGACCC	22	50	61.26	NL63	5339	5360	KF530113.1	5399	5420	ORF1a	fsCOV_5_RIGHT	1	-
fsCOV_6_LEFT	Forward	2	double	GACAATAATTGTTGGGTTAATGCAACTTG	29	34.48	61.36	NL63	5184	5212	KF530113.1	5244	5272	ORF1a	fsCOV_6_LEFT	2	+	1255
fsCOV_6_RIGHT	reverse	2	double	TGAAAGCCTAAGAAAGAACCAAAAGTAC	28	35.71	60.97	NL63	6412	6439	KF530113.1	6472	6499	ORF1a	fsCOV_6_RIGHT	2	-
fsCOV_7_LEFT	Forward	1	half	CTAGTCTTGTTTGGAAGCACATTCG	25	44	60.99	NL63	6277	6301	KF530113.1	6337	6361	ORF1a	fsCOV_7_LEFT	1	+	1197
fsCOV_7_RIGHT	reverse	1	half	AAAGTCAAACCCTTTGCTTTAGTTGT	26	34.62	60.74	NL63	7449	7474	KF530113.1	7509	7534	ORF1a	fsCOV_7_RIGHT	1	-
fsCOV_8_LEFT	Forward	2	standard	ACATTGCTTGTTGTATGCGTGC	22	45.45	61.1	NL63	7315	7336	KF530113.1	7375	7396	ORF1a	fsCOV_8_LEFT	2	+	1238
fsCOV_8_RIGHT	reverse	2	standard	GCACTGTCCTAGTAAAAACAAARTACAA	28	35.71	60.96	NL63	8526	8553	KF530113.1	8586	8613	ORF1a	fsCOV_8_RIGHT	2	-
fsCOV_9_LEFT	Forward	1	standard	CGTGTTTTTGGTGATCTTTCTTATGGT	27	37.04	61.22	NL63	8412	8438	KF530113.1	8472	8498	ORF1a	fsCOV_9_LEFT	1	+	1165
fsCOV_9_RIGHT	reverse	1	standard	AGCATAAGGTTGGCACTCTCAAC	23	47.83	61.37	NL63	9555	9577	KF530113.1	9615	9637	ORF1a	fsCOV_9_RIGHT	1	-
fsCOV_10_LEFT	Forward	2	standard	GAGCTTGTGGTTCTCCTGGTTA	22	50	60.14	NL63	9403	9424	KF530113.1	9463	9484	ORF1a	fsCOV_10_LEFT	2	+	1251
fsCOV_10_RIGHT	reverse	2	standard	TCAAAAGGTCCATGTGGTGCAT	22	45.45	60.94	NL63	10633	10654	KF530113.1	10693	10714	ORF1a	fsCOV_10_RIGHT	2	-
fsCOV_11_LEFT	Forward	1	standard	GGGGCATTTTGTATTGGTTCAATAGG	26	42.31	61.35	NL63	10528	10553	KF530113.1	10588	10613	ORF1a	fsCOV_11_LEFT	1	+	1208
fsCOV_11_RIGHT	reverse	1	standard	AACCACCCTCATACTCCCACTT	22	50	60.96	NL63	11715	11736	KF530113.1	11775	11796	ORF1a	fsCOV_11_RIGHT	1	-
fsCOV_12_LEFT	Forward	2	double	CTGAGGGTGATGGTGGTGTTTT	22	50	60.94	NL63	11605	11626	KF530113.1	11665	11686	ORF1a	fsCOV_12_LEFT	2	+	1214
fsCOV_12_RIGHT	reverse	2	double	GCTACAATTTTGCCAAGAGATGCA	24	41.67	60.94	NL63	12796	12819	KF530113.1	12856	12879	ORF1b	fsCOV_12_RIGHT	2	-
fsCOV_13_LEFT2	Forward	1	standard	GGACTTGGTyTATGCTATGCGT	22	45.45	59.06	NL63	12646	12667	KF530113.1	12706	12727	ORF1b	fsCOV_13_LEFT	1	+	1238
fsCOV_13_RIGHT	reverse	1	standard	GGGAGGACATTACGCTTTGTCA	22	50	60.8	NL63	13863	13884	KF530113.1	13923	13944	ORF1b	fsCOV_13_RIGHT	1	-
fsCOV_14_LEFT	Forward	2	standard	GGCTGTATTAAGGCATGTGAAGTTG	25	44	61.05	NL63	13730	13754	KF530113.1	13790	13814	ORF1b	fsCOV_14_LEFT	2	+	1222
fsCOV_14_RIGHT2	reverse	2	standard	TTGTTAAGATGCTTAACCCAATCAAGTAATAC	30	31.25	60.96	NL63	14921	14952	KF530113.1	14921	14952	ORF1b	fsCOV_14_RIGHT	2	-
fsCOV_15_LEFT	Forward	1	standard	TGTCAGCTGGTGTTTTTGTTGATG	24	41.67	60.99	NL63	14787	14810	KF530113.1	14847	14870	ORF1b	fsCOV_15_LEFT	1	+	1235
fsCOV_15_RIGHT	reverse	1	standard	AGGAATCAACAGCAGCATGGG	21	52.38	61.06	NL63	16002	16022	KF530113.1	16062	16082	ORF1b	fsCOV_15_RIGHT	1	-
fsCOV_16_LEFT	Forward	2	standard	GTGATGCATATGCTAATTTGGTTCCA	26	38.46	60.9	NL63	15849	15874	KF530113.1	15909	15934	ORF1b	fsCOV_16_LEFT	2	+	1254
fsCOV_16_RIGHT	reverse	2	standard	CGAATAGCAAAGTCACGTGTRC	22	50	60.9	NL63	17084	17103	KF530113.1	17144	17163	ORF1b	fsCOV_16_RIGHT	2	-
fsCOV_17_LEFT	Forward	1	half	GCACACACTTTCTTGTCGTTGTC	23	47.83	61.27	NL63	16928	16950	KF530113.1	16988	17010	ORF1b	fsCOV_17_LEFT	1	+	1202
fsCOV_17_RIGHT	reverse	1	half	TGCTGGTGTATGAAACGCATGT	22	45.45	61.31	NL63	18109	18130	KF530113.1	18169	18190	ORF1b	fsCOV_17_RIGHT	1	-
fsCOV_18_LEFT	Forward	2	half	ACCCATGGTCAACTTGATGGTC	22	50	60.74	NL63	17960	17981	KF530113.1	18020	18041	ORF1b	fsCOV_18_LEFT	2	+	1230
fsCOV_18_RIGHT	reverse	2	half	CACCCATTTTACTAAGCCTAAACTGTG	27	40.74	61.06	NL63	19164	19190	KF530113.1	19224	19250	ORF1b	fsCOV_18_RIGHT	2	-
fsCOV_19_LEFT	Forward	1	double	ACTTTACACCAAGAAGTGATATGGAGT	27	37.04	60.76	NL63	19011	19037	KF530113.1	19071	19097	ORF1b	fsCOV_19_LEFT	1	+	1224
fsCOV_19_RIGHT	reverse	1	double	AGTGTAACAACAACAGTGGCCT	22	45.45	60.54	NL63	20214	20235	KF530113.1	20274	20295	ORF1b	fsCOV_19_RIGHT	1	-
fsCOV_20_LEFT	Forward	2	standard	GACTTTATTCAAGGTCCTTTTATAGCTGG	29	37.93	61.02	NL63	20084	20112	KF530113.1	20144	20172	ORF1b	fsCOV_20_LEFT	2	+	1199
fsCOV_20_RIGHT	reverse	2	standard	CACCACTCTTGAGATTRTCCAMA	23	47.83	60.75	NL63	21263	21283	KF530113.1	21323	21343	Spike	fsCOV_20_RIGHT	2	-
fsCOV_21_LEFT	Forward	1	double	CTTGTTTATGGCCTGTACCTGGT	23	47.83	60.82	NL63	21116	21138	KF530113.1	21176	21198	Spike	fsCOV_21_LEFT	1	+	1203
fsCOV_21_RIGHT	reverse	1	double	CCAGAGTTAGAAACATATGTAATACCACC	29	37.93	60.42	NL63	22291	22319	KF530113.1	22351	22379	Spike	fsCOV_21_RIGHT	1	-
fsCOV_22_LEFT	Forward	2	half	TCCTGTCTCTGGTATTCGTGAGT	23	47.83	60.82	NL63	22176	22198	KF530113.1	22236	22258	Spike	fsCOV_22_LEFT	2	+	1175
fsCOV_22_RIGHT	reverse	2	half	GCCTCTGCAGTTTGTGTAATAGC	23	47.83	60.43	NL63	23329	23351	KF530113.1	23389	23411	Spike	fsCOV_22_RIGHT	2	-
fsCOV_23_LEFT	Forward	1	standard	CCGCCATACCTTTTTCTTTGGC	22	50	60.85	NL63	23180	23201	KF530113.1	23240	23261	Spike	fsCOV_23_LEFT	1	+	1200
fsCOV_23_RIGHT	reverse	1	standard	GGAAGTTTAGTTGAACCACAATCACA	26	38.46	60.62	NL63	24355	24380	KF530113.1	24415	24440	Spike	fsCOV_23_RIGHT	1	-
fsCOV_24_LEFT	Forward	2	standard	CCTTGGTGGGTTTGGCTCATTA	22	50	61.01	NL63	24229	24250	KF530113.1	24289	24310	Spike	fsCOV_24_LEFT	2	+	1193
fsCOV_24_RIGHT	reverse	2	standard	GCCCATACTGCAACACAACTAT	22	50	61.39	NL63	25401	25422	KF530113.1	25461	25482	membrane	fsCOV_24_RIGHT	2	-
fsCOV_25_LEFT	Forward	1	double	ATAGCACCTGTTCCAGCTGAAG	22	50	60.54	NL63	25270	25291	KF530113.1	25330	25351	E protein	fsCOV_25_LEFT	1	+	1200
fsCOV_25_RIGHT	reverse	1	double	TTGAAGAACGACTGCTAGCACG	22	50	61.35	NL63	26449	26470	KF530113.1	26509	26530	nucleoprotein	fsCOV_25_RIGHT	1	-
fsCOV_26_LEFT	Forward	2	standard	TACTTACCGGTGATGGCTGCA	21	52.38	61.61	NL63	25701	25721	KF530113.1	25761	25781	membrane	fsCOV_26_LEFT	2	+	1187
fsCOV_26_RIGHT	reverse	2	standard	GTGCTAACCTCACTATCAAAGAATAAMGC	29	37.93	61.46	NL63	26860	26888	KF530113.1	26920	26948	nucleoprotein	fsCOV_26_RIGHT	2	-
									26850	26858					fsCOV_1001_LEFT	3	+
									28918	28938					fsCOV_1001_RIGHT	3	-
fsCOV_27_LEFT	Forward	1	standard	ACAAATACGGTCTCGAAyTACACTG	25	44	61.22	OC43	28893	28917	KF530084.1	204	228	ORF1a	fsCOV_27_LEFT	1	+	1178
fsCOV_27_RIGHT	reverse	1	standard	CACACGAGTCTTGTTCGCAATC	22	50	60.58	OC43	30050	30071	KF530084.1	1361	1382	ORF1a	fsCOV_27_RIGHT	1	-
fsCOV_28_LEFT	Forward	2	standard	TCTGTTGTTATAAAAGAACCTGTGCATG	28	35.71	61.27	OC43	29876	29903	KF530084.1	1187	1214	ORF1a	fsCOV_28_LEFT	2	+	1223
fsCOV_28_RIGHT	reverse	2	standard	GCCTGAAAGACAAATTCTTCTACGTC	26	42.31	61.05	OC43	31074	31099	KF530084.1	2385	2410	ORF1a	fsCOV_28_RIGHT	2	-
fsCOV_29_LEFT2	Forward	1	standard	CATTCCTCGTTATGCTAGTGCTGT	24	45.83	60.98	OC43	30964	30987	KF530084.1	2275	2298	ORF1a	fsCOV_29_LEFT	1	+	1160
fsCOV_29_RIGHT2	reverse	1	standard	ACTGCCAAAACTGAKCGCAACCA	23	47.83	63.67	OC43	32102	32124	KF530084.1	3413	3435	ORF1a	fsCOV_29_RIGHT	1	-
fsCOV_30_LEFT	Forward	2	double	CGGATTTTGTTGATCTTGAATCTGTGA	27	37.04	61.06	OC43	31974	32000	KF530084.1	3285	3311	ORF1a	fsCOV_30_LEFT	2	+	1222
fsCOV_30_RIGHT	reverse	2	double	CTTAGTGCCCTCAACAGCAGTT	22	50	60.99	OC43	33175	33196	KF530084.1	4486	4507	ORF1a	fsCOV_30_RIGHT	2	-
fsCOV_31_LEFT	Forward	1	standard	AGTGTGCCTTCTGATGTGTCTTT	23	43.48	60.69	OC43	33065	33087	KF530084.1	4376	4398	ORF1a	fsCOV_31_LEFT	1	+	1170
fsCOV_31_RIGHT	reverse	1	standard	CGCAAGAACAGTCCACGGTATA	22	50	60.59	OC43	34214	34235	KF530084.1	5525	5546	ORF1a	fsCOV_31_RIGHT	1	-
fsCOV_32_LEFT	Forward	2	double	TCAAGTTGATTTGACTGGGGCA	22	45.45	60.61	OC43	34081	34102	KF530084.1	5392	5413	ORF1a	fsCOV_32_LEFT	2	+	1202
fsCOV_32_RIGHT2	reverse	2	double	CGCACAGCTTTAACCACATTAACAG	25	44	61.34	OC43	35259	35283	KF530084.1	6570	6594	ORF1a	fsCOV_32_RIGHT	2	-
fsCOV_33_LEFT	Forward	1	standard	GCTTTGAGCAGAGCAGTTAACG	22	50	60.59	OC43	35150	35171	KF530084.1	6461	6482	ORF1a	fsCOV_33_LEFT	1	+	1151
fsCOV_33_RIGHT	reverse	1	standard	AACATCTGTAGGCTGAATGGGC	22	50	60.87	OC43	36280	36301	KF530084.1	7591	7612	ORF1a	fsCOV_33_RIGHT	1	-
fsCOV_34_LEFT	Forward	2	double	TATTACGATGTTATGGCTAATGGTGGC	22	50	60.87	OC43	36140	36166	KF530084.1	7451	7477	ORF1a	fsCOV_34_LEFT	2	+	1222
fsCOV_34_RIGHT	reverse	2	double	AGACCAAATGTAGACTCATACCATTGA	27	37.04	60.59	OC43	37336	37362	KF530084.1	8647	8673	ORF1a	fsCOV_34_RIGHT	2	-
fsCOV_35_LEFT	Forward	1	double	GTGCTTAATGCCCACTTACACAG	23	47.83	60.37	OC43	37195	37217	KF530084.1	8506	8528	ORF1a	fsCOV_35_LEFT	1	+	1238
fsCOV_35_RIGHT	reverse	1	double	GCAACATCAGACAAAGAATTCTTAAGC	27	37.04	60.42	OC43	38407	38433	KF530084.1	9718	9744	ORF1a	fsCOV_35_RIGHT	1	-
fsCOV_36_LEFT	Forward	2	standard	AGCTGTTGTTGTTTCAAATCATGCT	25	36	61.06	OC43	38272	38296	KF530084.1	9583	9607	ORF1a	fsCOV_36_LEFT	2	+	1187
fsCOV_36_RIGHT	reverse	2	standard	CTACCCATAATCTGACGTCCTTGG	24	50	60.82	OC43	39436	39459	KF530084.1	10747	10770	ORF1a	fsCOV_36_RIGHT	2	-
fsCOV_37_LEFT	Forward	1	standard	GTGGGCTCTGTCCAATGGATTT	22	50	61.07	OC43	39313	39334	KF530084.1	10624	10645	ORF1a	fsCOV_37_LEFT	1	+	1218
fsCOV_37_RIGHT	reverse	1	standard	AGCAACACTCAGATCCGAAGTG	22	50	60.79	OC43	40510	40531	KF530084.1	11821	11842	ORF1a	fsCOV_37_RIGHT	1	-
fsCOV_38_LEFT	Forward	2	standard	CAAATGTGCTAATGTCGTCTTGCT	24	41.67	60.69	OC43	40405	40428	KF530084.1	11716	11739	ORF1a	fsCOV_38_LEFT	2	+	1188
fsCOV_38_RIGHT	reverse	2	standard	TTCAGTAGCAGTTCCAGCTTGC	22	50	61.31	OC43	41572	41593	KF530084.1	12883	12904	ORF1a	fsCOV_38_RIGHT	2	-
fsCOV_39_LEFT	Forward	1	double	GATGGCAATTTTGTTGTTTTGGAGTT	26	34.62	60.62	OC43	41417	41442	KF530084.1	12728	12753	ORF1a	fsCOV_39_LEFT	1	+	1254
fsCOV_39_RIGHT	reverse	1	double	CATCCTGGGGCTGCAATAACAT	22	50	61.2	OC43	42650	42671	KF530084.1	13961	13982	ORF1b	fsCOV_39_RIGHT	1	-
fsCOV_40_LEFT	Forward	2	standard	CCCTAGTTAGCGCTACTGAGTTTG	24	50	61.29	OC43	42539	42562	KF530084.1	13850	13873	ORF1b	fsCOV_40_LEFT	2	+	1207
fsCOV_40_RIGHT	reverse	2	standard	GGTGCCTATAACTACAGGAACACC	24	50	61	OC43	43723	43746	KF530084.1	15034	15057	ORF1b	fsCOV_40_RIGHT	2	-
fsCOV_41_LEFT	Forward	1	standard	TGCTAAGAATAGAGCCCGCACT	22	50	61.72	OC43	43620	43641	KF530084.1	14931	14952	ORF1b	fsCOV_41_LEFT	1	+	1206
fsCOV_41_RIGHT	reverse	1	standard	GCAACTGCCACAACGTAATGATG	23	47.83	61.46	OC43	44804	44826	KF530084.1	16115	16137	ORF1b	fsCOV_41_RIGHT	1	-
fsCOV_42_LEFT	Forward	2	standard	CCTGGGTAATCAGATCTTGGATAGC	25	48	60.95	OC43	44655	44679	KF530084.1	15966	15990	ORF1b	fsCOV_42_LEFT	2	+	1216
fsCOV_42_RIGHT	reverse	2	standard	CAGTCACCATCTCAGGTAATGCA	23	47.83	60.62	OC43	45849	45871	KF530084.1	17160	17182	ORF1b	fsCOV_42_RIGHT	2	-
fsCOV_43_LEFT	Forward	1	standard	CAGCTGTTGACGCATTGTGTG	21	52.38	61.02	OC43	45701	45721	KF530084.1	17012	17032	ORF1b	fsCOV_43_LEFT	1	+	1251
fsCOV_43_RIGHT	reverse	1	standard	GCAAACAAACCAGTGGCTTCC	21	52.38	60.91	OC43	46932	46952	KF530084.1	18243	18263	ORF1b	fsCOV_43_RIGHT	1	-
fsCOV_44_LEFT	Forward	2	standard	GTTGGCTTTGATGCTGAAGGTG	22	50	60.79	OC43	46834	46855	KF530084.1	18145	18166	ORF1b	fsCOV_44_LEFT	2	+	1145
fsCOV_44_RIGHT	reverse	2	standard	GCACGTGGCAGATTTCAAAGG	21	52.38	60.77	OC43	47959	47979	KF530084.1	19270	19290	ORF1b	fsCOV_44_RIGHT	2	-
fsCOV_45_LEFT	Forward	1	double	CATGCATTCCACACTAAACCCTTTG	23	47.83	61.11	OC43	47830	47854	KF530084.1	19141	19165	ORF1b	fsCOV_45_LEFT	1	+	1177
fsCOV_45_RIGHT	reverse	1	double	GTTTGCTGTCTTCGGTACAAGC	22	50	60.53	OC43	48986	49007	KF530084.1	20297	20318	ORF1b	fsCOV_45_RIGHT	1	-
fsCOV_46_LEFT	Forward	2	standard	GATCAAGATGTGTTTATTCAGAAGTATGGT	30	33.33	60.83	OC43	48877	48906	KF530084.1	20188	20217	ORF1b	fsCOV_46_LEFT	2	+	1162
fsCOV_46_RIGHT	reverse	2	standard	GCAGTACCAGCCAACTTAAGCG	22	54.55	62.24	OC43	50018	50039	KF530084.1	21329	21350	ORF1b	fsCOV_46_RIGHT	2	-
fsCOV_47_LEFT	Forward	1	standard	AGCCCAAGGTTGAGATAGATGGA	23	47.83	61.15	OC43	49907	49929	KF530084.1	21218	21240	ORF1b	fsCOV_47_LEFT	1	+	1200
fsCOV_47_RIGHT	reverse	1	standard	CGAAACAACATTGGTAGGAGGGT	23	47.83	61.06	OC43	51085	51107	KF530084.1	22396	22418	hemagglutinin-esterase	fsCOV_47_RIGHT	1	-
fsCOV_48_LEFT2	Forward	2	standard	ATTTATTCTAGTTAGCTGCrTAATTGGTAG	30	30	58.45	OC43	51041	51070	KF530084.1	22352	22381	hemagglutinin-esterase	fsCOV_48_LEFT	2	+	1173
fsCOV_48_RIGHT	reverse	2	standard	AAGAATGCCAAGCAAAATAACTGGT	24	41.67	60.78	OC43	52190	52214	KF530084.1	23501	23525	hemagglutinin-esterase	fsCOV_48_RIGHT	2	-
fsCOV_49_LEFT2	Forward	1	standard	CTGGTTTyACTAGCATACTCAGTGGT	26	42.31	60.57	OC43	52015	52040	KF530084.1	23326	23351	hemagglutinin-esterase	fsCOV_49_LEFT	1	+	1244
fsCOV_49_RIGHT	reverse	1	standard	GGTGGCGCTATAGATTGTGTTTTAC	25	44	60.88	OC43	53235	53259	KF530084.1	24546	24570	Spike	fsCOV_49_RIGHT	1	-
fsCOV_50_LEFT	Forward	2	standard	TTTAGGCATGGCrCTTTCACA	21	47.62	61.26	OC43	53047	53067	KF530084.1	24358	24378	Spike	fsCOV_50_LEFT	2	+	1195
fsCOV_50_RIGHT	reverse	2	standard	CCTCAACAAAAATGCCTTGGCC	22	50	61.31	OC43	54221	54242	KF530084.1	25532	25553	Spike	fsCOV_50_RIGHT	2	-
fsCOV_51_LEFT	Forward	1	standard	TTGCATGATGTTAATArTGGTCTTACyTG	29	34.48	60.97	OC43	54116	54144	KF530084.1	25427	25455	Spike	fsCOV_51_LEFT	1	+	1198
fsCOV_51_RIGHT	reverse	1	standard	CCAAGCCCATTAATGCGATACTG	23	47.83	60.31	OC43	55292	55314	KF530084.1	26603	26625	Spike	fsCOV_51_RIGHT	1	-
fsCOV_52_LEFT3	Forward	2	standard	TCAGTGGATAyACTTTGGCTGCCA	24	45.83	61.91	OC43	55206	55229	KF530084.1	26517	26540	Spike	fsCOV_52_LEFT	2	+	1088
fsCOV_52_RIGHT2	reverse	2	standard	AACAGCATATGAAGAATAGTAAAACAAGCA	30	30	60.54	OC43	56265	56294	KF530084.1	27576	27605	Spike	fsCOV_52_RIGHT	2	-
fsCOV_53_LEFT	Forward	1	standard	TGGCCTTGGTATGTATGGCTTTT	23	43.48	60.82	OC43	56219	56241	KF530084.1	27530	27552	Spike	fsCOV_53_LEFT	1	+	1176
fsCOV_53_RIGHT	reverse	1	standard	AACTTCCAGTTCTAATAAACAACCTGATAC	30	33.33	60.74	OC43	57366	57395	KF530084.1	28677	28706	membrane	fsCOV_53_RIGHT	1	-
fsCOV_54_LEFT	Forward	2	standard	GGCTTATGTGGCCCmTTACTAT	22	50	59.81	OC43	57234	57255	KF530084.1	28545	28566	membrane	fsCOV_54_LEFT	2	+	1224
fsCOV_54_RIGHT	reverse	2	standard	TCAGCCATGTCAGGTGTTACAC	22	50	60.73	OC43	58437	58458	KF530084.1	29748	29769	nucleoprotein	fsCOV_54_RIGHT	2	-
fsCOV_55_LEFT	Forward	1	standard	GCAACCATCAGGAGGGAATGTT	22	50	61.07	OC43	57913	57934	KF530084.1	29224	29245	nucleoprotein	fsCOV_55_LEFT	1	+	1164
fsCOV_55_RIGHT	reverse	1	standard	GGGCTCATCCATCTTCTTAAGAAGG	25	48	61.36	OC43	59053	59077	KF530084.1	30364	30388	nucleoprotein	fsCOV_55_RIGHT	1	-
									59022	59051					fsCOV_1002_LEFT	3	+	2291
									61293	61313					fsCOV_1002_RIGHT	3	-
fsCOV_56_LEFT	Forward	2	standard	CCGTGATATTTTTGTTCATGAAGATCTACA	30	33.33	61.26	HKU1	61263	61292	DQ415913.1	430	459	orf1ab	fsCOV_56_LEFT	2	+	1179
fsCOV_56_RIGHT	reverse	2	standard	ACAACCTACTACACCTGAATAAACCAA	27	37.04	60.92	HKU1	62416	62442	DQ415913.1	1583	1609	orf1ab	fsCOV_56_RIGHT	2	-
fsCOV_57_LEFT	Forward	1	standard	GTATGGTTATTCTGTyACACCATTTGG	27	40.74	61.12	HKU1	62313	62339	DQ415913.1	1480	1506	orf1ab	fsCOV_57_LEFT	1	+	1152
fsCOV_57_RIGHT	reverse	1	standard	TCTACCTGCACATGGAAAACGC	22	50	61.63	HKU1	63444	63465	DQ415913.1	2611	2632	orf1ab	fsCOV_57_RIGHT	1	-
fsCOV_58_LEFT	Forward	2	double	TGAGTATTGTCAACCACCTAAATCTGT	27	37.04	60.97	HKU1	63312	63338	DQ415913.1	2479	2505	orf1ab	fsCOV_58_LEFT	2	+	1235
fsCOV_58_RIGHT	reverse	2	double	GGCAAAACAATAGCTTTAGGAATAGTGG	27	37.04	60.59	HKU1	64520	64547	DQ415913.1	3687	3714	orf1ab	fsCOV_58_RIGHT	2	-
fsCOV_59_LEFT	Forward	1	standard	CTGTTGGTTGCGTTCTGTGTTAC	23	47.83	61.03	HKU1	64392	64414	DQ415913.1	3559	3581	orf1ab	fsCOV_59_LEFT	1	+	1197
fsCOV_59_RIGHT	reverse	1	standard	TGAAACAAAACAATCATCACCACTCA	26	34.62	60.57	HKU1	65564	65589	DQ415913.1	4731	4756	orf1ab	fsCOV_59_RIGHT	1	-
fsCOV_60_LEFT	Forward	2	standard	AATGTCAAATTACTTCAGTTGTTGGTACT	29	31.03	60.78	HKU1	65459	65487	DQ415913.1	4626	4654	orf1ab	fsCOV_60_LEFT	2	+	1197
fsCOV_60_RIGHT	reverse	2	standard	TAATGGCCTACACCTACACCCA	22	50	60.75	HKU1	66635	66656	DQ415913.1	5802	5823	orf1ab	fsCOV_60_RIGHT	2	-
fsCOV_61_LEFT	Forward	1	standard	TCAGGTGCAATyTGTGAATTAGAACTT	27	33.33	60.7	HKU1	66385	66411	DQ415913.1	5552	5578	orf1ab	fsCOV_61_LEFT	1	+	1184
fsCOV_61_RIGHT	reverse	1	standard	AGGRACTAAAAGAGTTTGATTATCATCTCT	30	33.33	60.99	HKU1	67540	67569	DQ415913.1	6707	6736	orf1ab	fsCOV_61_RIGHT	1	-
fsCOV_62_LEFT	Forward	2	standard	GGGTTGCTAATGAATTGTCACGC	23	47.83	61.22	HKU1	67436	67458	DQ415913.1	6603	6625	orf1ab	fsCOV_62_LEFT	2	+	1161
fsCOV_62_RIGHT	reverse	2	standard	GCATCAGTTGGRTTTACAGGTCG	23	47.83	60.18	HKU1	68575	68597	DQ415913.1	7742	7764	orf1ab	fsCOV_62_RIGHT	2	-
fsCOV_63_LEFT	Forward	1	standard	CTGCTAATGGTGGTACTGGTTTTTG	25	44	60.94	HKU1	68450	68474	DQ415913.1	7617	7641	orf1ab	fsCOV_63_LEFT	1	+	1199
fsCOV_63_RIGHT	reverse	1	standard	TGGACTCATACCATTGATCAAATTGGA	27	37.04	61.3	HKU1	69623	69649	DQ415913.1	8790	8816	orf1ab	fsCOV_63_RIGHT	1	-
fsCOV_64_LEFT	Forward	2	standard	GCAAGAGGCAAGTGTyCCTATT	22	50	60.8	HKU1	69375	69396	DQ415913.1	8542	8563	orf1ab	fsCOV_64_LEFT	2	+	1201
fsCOV_64_RIGHT	reverse	2	standard	CCATAGCTACATATGTGACACAAAACC	27	40.74	60.95	HKU1	70550	70576	DQ415913.1	9717	9743	orf1ab	fsCOV_64_RIGHT	2	-
fsCOV_65_LEFT	Forward	1	double	TTCAAGTTTATCCTATTTGTGCATGyGT	28	32.14	60.81	HKU1	70418	70445	DQ415913.1	9585	9612	orf1ab	fsCOV_65_LEFT	1	+	1217
fsCOV_65_RIGHT	reverse	1	double	GGCTAAAACCATTTGCCATAGCC	23	47.83	60.99	HKU1	71613	71635	DQ415913.1	10780	10802	orf1ab	fsCOV_65_RIGHT	1	-
fsCOV_66_LEFT	Forward	2	standard	TGCTCAAGTTGTACAGTTGCCA	22	45.45	60.86	HKU1	71475	71496	DQ415913.1	10642	10663	orf1ab	fsCOV_66_LEFT	2	+	1242
fsCOV_66_RIGHT	reverse	2	standard	AACATTAGCACATTTCACATCAGTCAA	27	33.33	60.75	HKU1	72691	72717	DQ415913.1	11858	11884	orf1ab	fsCOV_66_RIGHT	2	-
fsCOV_67_LEFT	Forward	1	standard	ATGCTAATGGCTTACGTCCACC	22	50	60.93	HKU1	72578	72599	DQ415913.1	11745	11766	orf1ab	fsCOV_67_LEFT	1	+	1170
fsCOV_67_RIGHT	reverse	1	standard	GGAGGATCAAGCTCTAAAACAACAC	25	44	60.48	HKU1	73724	73748	DQ415913.1	12891	12915	orf1ab	fsCOV_67_RIGHT	1	-
fsCOV_68_LEFT	Forward	2	standard	TGCAGAATAATGAGTTGATGCCTCA	25	40	61.25	HKU1	73538	73562	DQ415913.1	12705	12729	orf1ab	fsCOV_68_LEFT	2	+	1205
fsCOV_68_RIGHT	reverse	2	standard	TCTTTACAATCAGCATACTCRCAAAGAATT	29	37.93	60.86	HKU1	74714	74743	DQ415913.1	13881	13910	orf1ab	fsCOV_68_RIGHT	2	-
fsCOV_69_LEFT	Forward	1	double	AGTCGCGTGCCACATATAGTTC	22	50	60.98	HKU1	74607	74628	DQ415913.1	13774	13795	orf1ab	fsCOV_69_LEFT	1	+	1192
fsCOV_69_RIGHT	reverse	1	double	CCAAATTTATTAAATGGATAACCRGCAC	28	35.71	60.6	HKU1	75772	75799	DQ415913.1	14939	14966	orf1ab	fsCOV_69_RIGHT	1	-
fsCOV_70_LEFT	Forward	2	standard	ACTCAAGATGGTAATGCTGCAATTAC	26	38.46	60.62	HKU1	75597	75622	DQ415913.1	14764	14789	orf1ab	fsCOV_70_LEFT	2	+	1247
fsCOV_70_RIGHT	reverse	2	standard	GCGCTCTATCAAAAGAACACTGTC	24	45.83	60.75	HKU1	76821	76844	DQ415913.1	15988	16011	orf1ab	fsCOV_70_RIGHT	2	-
fsCOV_71_LEFT	Forward	1	standard	GGGTTGAAAATGATATTACTAATGGTCCTC	30	36.67	61.12	HKU1	76669	76698	DQ415913.1	15836	15865	orf1ab	fsCOV_71_LEFT	1	+	1242
fsCOV_71_RIGHT	reverse	1	standard	GGACCTTGAACAGTGCAATAACG	23	47.83	60.61	HKU1	77889	77911	DQ415913.1	17056	17078	orf1ab	fsCOV_71_RIGHT	1	-
fsCOV_72_LEFT	Forward	2	standard	AGACAGGTAAAGTTAAACCACCACTT	26	38.46	61.03	HKU1	77569	77594	DQ415913.1	16736	16761	orf1ab	fsCOV_72_LEFT	2	+	1206
fsCOV_72_RIGHT	reverse	2	standard	CCCTTCTTGGCTCTAGTTATGGC	23	52.17	61	HKU1	78753	78775	DQ415913.1	17920	17942	orf1ab	fsCOV_72_RIGHT	2	-
fsCOV_73_LEFT	Forward	1	standard	GTTGCTAAGCGTGTTTTAGGTGTT	24	41.67	60.81	HKU1	78624	78647	DQ415913.1	17791	17814	orf1ab	fsCOV_73_LEFT	1	+	1206
fsCOV_73_RIGHT	reverse	1	standard	CAGCTTTAAGCATGACACGCTG	22	50	60.9	HKU1	79809	79830	DQ415913.1	18976	18997	orf1ab	fsCOV_73_RIGHT	1	-
fsCOV_74_LEFT	Forward	2	standard	TGCAATTATGACTCGTTGTTTAGCAA	26	34.62	60.73	HKU1	79691	79716	DQ415913.1	18858	18883	orf1ab	fsCOV_74_LEFT	2	+	1208
fsCOV_74_RIGHT	reverse	2	standard	GCTCGTTGCGGACCTTTAATCA	22	50	61.68	HKU1	80878	80899	DQ415913.1	20045	20066	orf1ab	fsCOV_74_RIGHT	2	-
fsCOV_75_LEFT	Forward	1	standard	TGAATrTACTTTTTGATGGTCGTGAC	26	38.46	60.73	HKU1	80776	80801	DQ415913.1	19943	19968	orf1ab	fsCOV_75_LEFT	1	+	1157
fsCOV_75_RIGHT	reverse	1	standard	CCCAATGACAATCAAATGGTAAAGTCA	27	37.04	61.02	HKU1	81907	81933	DQ415913.1	21074	21100	orf1ab	fsCOV_75_RIGHT	1	-
fsCOV_76_LEFT3	Forward	2	standard	AGGCTGTATGATGAATGTTGCTAAGT	26	38.46	60.86	HKU1	81674	81699	DQ415913.1	20841	20866	orf1ab	fsCOV_76_LEFT	2	+	1031
fsCOV_76_RIGHT4	reverse	2	standard	AGAATCACCRGCACTAGATGAAAT	24	37.5	58	HKU1	82682	82705	DQ415913.1	21849	21872	orf1ab	fsCOV_76_RIGHT	2	-
fsCOV_77_LEFT	Forward	1	standard	GCAATGTTATGCATGCyAACTATTTGT	27	33.33	60.05	HKU1	82222	82248	DQ415913.1	21389	21415	orf1ab	fsCOV_77_LEFT	1	+	1158
fsCOV_77_RIGHT	reverse	1	standard	GCCAACATAATTASCAGAAGAATTGC	26	38.46	60.23	HKU1	83355	83380	DQ415913.1	22522	22547	hemagglutinin-esterase	fsCOV_77_RIGHT	1	-
fsCOV_78_LEFT	Forward	2	standard	CAGGTTGTTGATTCTAGrTGGAACA	25	44	61.36	HKU1	83270	83294	DQ415913.1	22437	22461	hemagglutinin-esterase	fsCOV_78_LEFT	2	+	1240
fsCOV_78_RIGHT	reverse	2	standard	ACAATCAACRGCATTAGTAATAACACC	27	37.04	60.9	HKU1	84484	84510	DQ415913.1	23651	23677	Spike	fsCOV_78_RIGHT	2	-
fsCOV_79_LEFT	Forward	1	standard	TGTTTTGCCTTTGACTTGTAATGCT	25	36	60.78	HKU1	84372	84396	DQ415913.1	23539	23563	Spike	fsCOV_79_LEFT	1	+	1205
fsCOV_79_RIGHT	reverse	1	standard	GCAGAAACTTCTTTAAAAATACCTTGKCC	29	34.48	60.67	HKU1	85549	85577	DQ415913.1	24716	24744	Spike	fsCOV_79_RIGHT	1	-
fsCOV_80_LEFT	Forward	2	standard	GTGGyACCACTTGTTCTAATGATTT	25	40	60.66	HKU1	85460	85484	DQ415913.1	24627	24651	Spike	fsCOV_80_LEFT	2	+	1192
fsCOV_80_RIGHT	reverse	2	standard	AACATCCATAGTAACACCCAAACCA	25	40	60.85	HKU1	86628	86652	DQ415913.1	25795	25819	Spike	fsCOV_80_RIGHT	2	-
fsCOV_81_LEFT	Forward	1	standard	CTGGTGGTAGTGAAATTAGAGATCTTCT	28	39.29	60.92	HKU1	86441	86468	DQ415913.1	25608	25635	Spike	fsCOV_81_LEFT	1	+	1242
fsCOV_81_RIGHT	reverse	1	standard	TGACCACCATACTCATCACAACAA	24	41.67	60.53	HKU1	87660	87683	DQ415913.1	26827	26850	Spike	fsCOV_81_RIGHT	1	-
fsCOV_82_LEFT3	Forward	2	standard	GCTCAGGTTCAGATTGATAGGCT	23	47.83	60.18	HKU1	86872	86894	DQ415913.1	26039	26061	Spike	fsCOV_82_LEFT	2	+	1130
fsCOV_82_RIGHT	reverse	2	standard	ACAGCCTCAGAAACAGTRTTACCA	24	41.67	60.04	HKU1	87979	88002	DQ415913.1	27146	27169	orf4	fsCOV_82_RIGHT	2	-
fsCOV_83_LEFT	Forward	1	standard	GTATTGTACCTTTAAAyGTTTGGTGTCG	28	35.71	60.24	HKU1	87858	87885	DQ415913.1	27025	27052	orf4	fsCOV_83_LEFT	1	+	1198
fsCOV_83_RIGHT	reverse	1	standard	AGAGGAGCTTCTACTTCCAGCA	22	50	60.74	HKU1	89035	89056	DQ415913.1	28202	28223	nucleocapsid	fsCOV_83_RIGHT	1	-
fsCOV_84_LEFT	Forward	2	double	AACGTGCCTTTTTAGATAAGTTAGATGTT	29	31.03	60.67	HKU1	88869	88897	DQ415913.1	28036	28064	membrane	fsCOV_84_LEFT	2	+	1206
fsCOV_84_RIGHT	reverse	2	double	TCAAACCTAATAGAACCAGAATAAYGAAG	29	34.48	60.32	HKU1	90047	90075	DQ415913.1	29214	29242	nucleocapsid	fsCOV_84_RIGHT	2	-
fsCOV_85_LEFT	Forward	1	double	ACTGTGTCTACTCAACCACAAGG	23	47.83	60.44	HKU1	89156	89178	DQ415913.1	28323	28345	nucleocapsid	fsCOV_85_LEFT	1	+	1195
fsCOV_85_RIGHT	reverse	1	double	AGGATTCATTCTCATTAAGCAACAGAG	27	37.04	60.21	HKU1	90325	90351	DQ415913.1	29492	29518	nucleocapsid	fsCOV_85_RIGHT	1	-
									90300	90323					fsCOV_1003_LEFT	3	+	2101
									92381	92401					fsCOV_1003_RIGHT	3	-
fsCOV_86_LEFT	Forward	2	standard	CCTGCAACCGTGTGACACTT	20	55	61.11	229E	92361	92380	KF293666.1	5	24	ORF1a	fsCOV_86_LEFT	2	+	1150
fsCOV_86_RIGHT	reverse	2	standard	CCAGCCGGTACTAATGTCTATGAC	24	50	60.88	229E	93488	93511	KF293666.1	1132	1155	ORF1a	fsCOV_86_RIGHT	2	-
fsCOV_87_LEFT	Forward	1	double	GGACACATTCTGCTTCAATGTACG	24	45.83	60.75	229E	93382	93405	KF293666.1	1026	1049	ORF1a	fsCOV_87_LEFT	1	+	1207
fsCOV_87_RIGHT	reverse	1	double	GATTTAACTTCAAMGACTTAAGCCAGT	22	50	60.98	229E	94563	94589	KF293666.1	2207	2233	ORF1a	fsCOV_87_RIGHT	1	-
fsCOV_88_LEFT	Forward	2	standard	GTAACGAGTCTTGGTTTGAGGATGA	25	44	61.18	229E	94371	94395	KF293666.1	2015	2039	ORF1a	fsCOV_88_LEFT	2	+	1214
fsCOV_88_RIGHT	reverse	2	standard	ACTGCATAGCATAATCACCATCRAGTA	27	37.04	61.19	229E	95559	95585	KF293666.1	3203	3229	ORF1a	fsCOV_88_RIGHT	2	-
fsCOV_89_LEFT	Forward	1	double	AGCATTTTTGACATTGAGACAGTGG	25	40	60.89	229E	95408	95432	KF293666.1	3052	3076	ORF1a	fsCOV_89_LEFT	1	+	1237
fsCOV_89_RIGHT	reverse	1	double	TCCTTAACCTTACAAACYTCTGTGTC	26	42.31	61.13	229E	96620	96645	KF293666.1	4264	4289	ORF1a	fsCOV_89_RIGHT	1	-
fsCOV_90_LEFT	Forward	2	double	GGCACACCTTTAACACCAATTTTGA	25	40	61.29	229E	96503	96527	KF293666.1	4147	4171	ORF1a	fsCOV_90_LEFT	2	+	1165
fsCOV_90_RIGHT	reverse	2	double	TGAGCTTCATTARCAAGATACTTAGACAAC	30	33.33	60.78	229E	97639	97668	KF293666.1	5283	5312	ORF1a	fsCOV_90_RIGHT	2	-
fsCOV_91_LEFT	Forward	1	standard	GGTCTTGATGCTGCGTGGAATA	22	50	61.18	229E	97517	97538	KF293666.1	5161	5182	ORF1a	fsCOV_91_LEFT	1	+	1207
fsCOV_91_RIGHT	reverse	1	standard	AAGTGCAAGAACCAATTTGTTTCCT	25	36	60.72	229E	98700	98724	KF293666.1	6344	6368	ORF1a	fsCOV_91_RIGHT	1	-
fsCOV_92_LEFT	Forward	2	double	CTTTCATTGTyATGGTTTTGCTGC	24	41.67	60.4	229E	98589	98612	KF293666.1	6233	6256	ORF1a	fsCOV_92_LEFT	2	+	1181
fsCOV_92_RIGHT	reverse	2	double	GCGTGACAGCTTGGTTTTCATTAA	24	41.67	61.11	229E	99747	99770	KF293666.1	7391	7414	ORF1a	fsCOV_92_RIGHT	2	-
fsCOV_93_LEFT	Forward	1	standard	CGTGCAGGTGCTAAGGTTGTTA	22	50	61.31	229E	99593	99614	KF293666.1	7237	7258	ORF1a	fsCOV_93_LEFT	1	+	1220
fsCOV_93_RIGHT	reverse	1	standard	AGCAAAGAAATACAATATGGCATAAGCA	28	32.14	60.97	229E	100786	100813	KF293666.1	8430	8457	ORF1a	fsCOV_93_RIGHT	1	-
fsCOV_94_LEFT	Forward	2	standard	CGCATGTTTGGTGACCTTTCTG	22	50	60.78	229E	100685	100706	KF293666.1	8329	8350	ORF1a	fsCOV_94_LEFT	2	+	1168
fsCOV_94_RIGHT	reverse	2	standard	ACTGTTAACATCTGGTTTGCAGATTC	26	38.46	60.73	229E	101828	101853	KF293666.1	9472	9497	ORF1a	fsCOV_94_RIGHT	2	-
fsCOV_95_LEFT	Forward	1	standard	GTGTGGTTCyCCTGGCTACAAT	22	50	60.47	229E	101680	101701	KF293666.1	9324	9345	ORF1a	fsCOV_95_LEFT	1	+	1243
fsCOV_95_RIGHT	reverse	1	standard	CAAAAGGGCCATTTGGTGCATT	22	45.45	61	229E	102902	102923	KF293666.1	10546	10567	ORF1a	fsCOV_95_RIGHT	1	-
fsCOV_96_LEFT	Forward	2	standard	ACTGTGCTGTTGTTTTACATGTTGT	25	36	60.72	229E	102749	102773	KF293666.1	10393	10417	ORF1a	fsCOV_96_LEFT	2	+	1234
fsCOV_96_RIGHT	reverse	2	standard	ACATACTTCATGCCAGGCTTCG	22	50	61.18	229E	103962	103983	KF293666.1	11606	11627	ORF1a	fsCOV_96_RIGHT	2	-
fsCOV_97_LEFT	Forward	1	standard	AATGCCAGGCAAGATGAAGGTC	22	50	61.39	229E	103840	103861	KF293666.1	11484	11505	ORF1a	fsCOV_97_LEFT	1	+	1222
fsCOV_97_RIGHT	reverse	1	standard	ACACGGTGTATGTCCTCATTTTCT	24	41.67	60.59	229E	105039	105062	KF293666.1	12683	12706	ORF1b	fsCOV_97_RIGHT	1	-
fsCOV_98_LEFT	Forward	2	standard	CCATGATGGATTTGTGCTTCGC	22	50	60.97	229E	104909	104930	KF293666.1	12553	12574	ORF1b	fsCOV_98_LEFT	2	+	1212
fsCOV_98_RIGHT	reverse	2	standard	GCATCTTGTTCCTCATAACTAATAGACTC	29	37.93	60.47	229E	106093	106121	KF293666.1	13737	13765	ORF1b	fsCOV_98_RIGHT	2	-
fsCOV_99_LEFT2	Forward	1	standard	CGTAGCATATCAAGTGGCAkCT	22	45.45	58.34	229E	105954	105975	KF293666.1	13598	13619	ORF1b	fsCOV_99_LEFT	1	+	1192
fsCOV_99_RIGHT	reverse	1	standard	GGTATGCATCTATAGCCAGAGAAACA	26	42.31	60.96	229E	107121	107146	KF293666.1	14765	14790	ORF1b	fsCOV_99_RIGHT	1	-
fsCOV_100_LEFT	Forward	2	standard	GACCTCATGAATTTTGCTCACAGC	24	45.83	61.22	229E	106967	106990	KF293666.1	14611	14634	ORF1b	fsCOV_100_LEFT	2	+	1222
fsCOV_100_RIGHT	reverse	2	standard	ACCCTGTATTGTGGTGATACGC	22	50	60.6	229E	108168	108189	KF293666.1	15812	15833	ORF1b	fsCOV_100_RIGHT	2	-
fsCOV_101_LEFT	Forward	1	standard	CTCCACTTAGAGCGCCAACAAT	22	50	61.12	229E	108041	108062	KF293666.1	15685	15706	ORF1b	fsCOV_101_LEFT	1	+	1212
fsCOV_101_RIGHT	reverse	1	standard	ACAGCCAAGTCACCACTAGTCT	22	50	61.21	229E	109232	109253	KF293666.1	16876	16897	ORF1b	fsCOV_101_RIGHT	1	-
fsCOV_102_LEFT	Forward	2	standard	AGAACTTTGTTTGATGCACTTAAGTTCT	28	32.14	60.92	229E	109078	109105	KF293666.1	16722	16749	ORF1b	fsCOV_102_LEFT	2	+	1250
fsCOV_102_RIGHT	reverse	2	standard	TCGTGTACGTGTGTCAAACCTG	22	50	61.23	229E	110307	110328	KF293666.1	17951	17972	ORF1b	fsCOV_102_RIGHT	2	-
fsCOV_103_LEFT	Forward	1	standard	CTGATGCCAAGTGGTATTGTTATGAC	26	42.31	60.89	229E	110156	110181	KF293666.1	17800	17825	ORF1b	fsCOV_103_LEFT	1	+	1246
fsCOV_103_RIGHT	reverse	1	standard	ACCATACACAACGTGCTCGAAG	22	50	61.36	229E	111381	111402	KF293666.1	19025	19046	ORF1b	fsCOV_103_RIGHT	1	-
fsCOV_104_LEFT	Forward	2	standard	TGATGGTTTTTATACCCAAGGTCGT	25	40	60.9	229E	111258	111282	KF293666.1	18902	18926	ORF1b	fsCOV_104_LEFT	2	+	1188
fsCOV_104_RIGHT	reverse	2	standard	ACTCATAACAGTGGAGTTACGCC	23	47.83	60.62	229E	112424	112446	KF293666.1	20068	20090	ORF1b	fsCOV_104_RIGHT	2	-
fsCOV_105_LEFT	Forward	1	double	CGTCATCATCAGAAGCCTTTGTTG	24	45.83	60.98	229E	112322	112345	KF293666.1	19966	19989	ORF1b	fsCOV_105_LEFT	1	+	1206
fsCOV_105_RIGHT	reverse	1	double	GTTTGTGATAAACAGGTAGCGACAC	25	44	60.99	229E	113504	113528	KF293666.1	21148	21172	Spike	fsCOV_105_RIGHT	1	-
fsCOV_106_LEFT	Forward	2	standard	ACGTTTTGGTTAATGTGTCACAAAC	25	36	59.8	229E	113349	113373	KF293666.1	20993	21017	Spike	fsCOV_106_LEFT	2	+	1234
fsCOV_106_RIGHT	reverse	2	standard	CTCACTAACATCTGCAGACTCCAG	24	50	60.99	229E	114560	114583	KF293666.1	22204	22227	Spike	fsCOV_106_RIGHT	2	-
fsCOV_107_LEFT	Forward	1	standard	ACCTATCGTAGTTGATTGCTCCAC	24	45.83	60.76	229E	114439	114462	KF293666.1	22083	22106	Spike	fsCOV_107_LEFT	1	+	1197
fsCOV_107_RIGHT	reverse	1	standard	ACGTGGTTCAAACATTATGCGAG	23	43.48	60.37	229E	115614	115636	KF293666.1	23258	23280	Spike	fsCOV_107_RIGHT	1	-
fsCOV_108_LEFT	Forward	2	standard	AAGGATGTTGAAGCGTGGTCTG	22	50	61.31	229E	115505	115526	KF293666.1	23149	23170	Spike	fsCOV_108_LEFT	2	+	1183
fsCOV_108_RIGHT	reverse	2	standard	CGTCCTCTAAGAGCAACGTACAA	23	47.83	60.61	229E	116666	116688	KF293666.1	24310	24332	4b	fsCOV_108_RIGHT	2	-
fsCOV_109_LEFT	Forward	1	standard	TTCCATACAGCTTGGCACTGC	21	52.38	61.32	229E	116473	116493	KF293666.1	24117	24137	4a	fsCOV_109_LEFT	1	+	1212
fsCOV_109_RIGHT	reverse	1	standard	GCTCACTGCAGAAAAATCACCG	22	50	60.84	229E	117664	117685	KF293666.1	25308	25329	membrane	fsCOV_109_RIGHT	1	-
fsCOV_110_LEFT	Forward	2	standard	CGGACATAGATTGGCTTCAGGT	22	50	60.34	229E	117511	117532	KF293666.1	25155	25176	membrane	fsCOV_110_LEFT	2	+	1239
fsCOV_110_RIGHT	reverse	2	standard	AAGTGTGGATGGTCTTTGGGC	21	52.38	60.93	229E	118732	118750	KF293666.1	26376	26394	nucleocapsid	fsCOV_110_RIGHT	2	-
fsCOV_111_LEFT	Forward	1	standard	GAACTAGAAAGGGCAAACGGGT	22	50	60.99	229E	117943	117964	KF293666.1	25587	25608	nucleocapsid	fsCOV_111_LEFT	1	+	1190
fsCOV_111_RIGHT	reverse	1	standard	AGACTAGATCCTTGTCAAGCCAAA	24	41.67	60.04	229E	119110	119133	KF293666.1	26754	26777	3' UTR	fsCOV_111_RIGHT	1	-
									118990	119108					fsCOV_1004_LEFT	3	+	2230
									121200	121220					fsCOV_1004_RIGHT	3	-
fsCOV_112_LEFT	Forward	2	standard	ACCAACCAACTTTCGATCTCTTGT	24	41.67	61.01	SARS-CoV-2	121176	121199	NC_045512	31	54	5'UTR	fsCOV_112_LEFT	2	+	1162
fsCOV_112_RIGHT	reverse	2	standard	TTGGTGACGCAACTGGATAGAC	22	50	60.79	SARS-CoV-2	122317	122338	NC_045512	1172	1193	ORF1a	fsCOV_112_RIGHT	2	-
fsCOV_113_LEFT	Forward	1	standard	ACACCTTCAATGGGGAATGTCC	22	50	60.74	SARS-CoV-2	122201	122222	NC_045512	1056	1077	ORF1a	fsCOV_113_LEFT	1	+	1194
fsCOV_113_RIGHT	reverse	1	standard	CCACCGACAATTTCACAAGCAC	22	50	61.03	SARS-CoV-2	123374	123395	NC_045512	2229	2250	ORF1a	fsCOV_113_RIGHT	1	-
fsCOV_114_LEFT	Forward	2	standard	GGTGTTGTTCAGTTGACTTCGC	22	50	60.71	SARS-CoV-2	123220	123241	NC_045512	2075	2096	ORF1a	fsCOV_114_LEFT	2	+	1256
fsCOV_114_RIGHT	reverse	2	standard	AGTCTGAACAACTGGTGTAAGTTCC	25	44	61.3	SARS-CoV-2	124452	124476	NC_045512	3307	3331	ORF1a	fsCOV_114_RIGHT	2	-
fsCOV_115_LEFT	Forward	1	standard	ACTTCTGCTGCTCTTCAACCTG	22	50	60.99	SARS-CoV-2	124303	124324	NC_045512	3158	3179	ORF1a	fsCOV_115_LEFT	1	+	1252
fsCOV_115_RIGHT	reverse	1	standard	GCATGTGCAAGCATTTCTCGC	21	52.38	61.74	SARS-CoV-2	125535	125555	NC_045512	4390	4410	ORF1a	fsCOV_115_RIGHT	1	-
fsCOV_116_LEFT	Forward	2	standard	CCGGGTCAGGGTTTAAATGGTT	22	50	61	SARS-CoV-2	125398	125419	NC_045512	4253	4274	ORF1a	fsCOV_116_LEFT	2	+	1195
fsCOV_116_RIGHT	reverse	2	standard	ACATCACCTAACTCACCTACTGTCT	25	44	61.14	SARS-CoV-2	126569	126593	NC_045512	5424	5448	ORF1a	fsCOV_116_RIGHT	2	-
fsCOV_117_LEFT	Forward	1	standard	GCCACTGCATTGTTAACACTCC	22	50	60.53	SARS-CoV-2	126439	126460	NC_045512	5294	5315	ORF1a	fsCOV_117_LEFT	1	+	1194
fsCOV_117_RIGHT	reverse	1	standard	TGTCTCCTACAACTTCGGTAGTTTTC	26	42.31	61.17	SARS-CoV-2	127608	127633	NC_045512	6463	6488	ORF1a	fsCOV_117_RIGHT	1	-
fsCOV_118_LEFT	Forward	2	standard	CGCAGGGAATGGATAATCTTGC	22	50	59.95	SARS-CoV-2	127508	127529	NC_045512	6363	6384	ORF1a	fsCOV_118_LEFT	2	+	1176
fsCOV_118_RIGHT	reverse	2	standard	GTTGTACATTCGACTCTTGTTGCTC	25	44	60.98	SARS-CoV-2	128660	128684	NC_045512	7515	7539	ORF1a	fsCOV_118_RIGHT	2	-
fsCOV_119_LEFT	Forward	1	standard	GCCCCGATTTCAGCTATGGTTA	22	50	60.67	SARS-CoV-2	128533	128554	NC_045512	7388	7409	ORF1a	fsCOV_119_LEFT	1	+	1231
fsCOV_119_RIGHT	reverse	1	standard	GCAGCAACAAAAAGGAACACAAG	23	43.48	60.18	SARS-CoV-2	129742	129764	NC_045512	8597	8619	ORF1a	fsCOV_119_RIGHT	1	-
fsCOV_120_LEFT	Forward	2	standard	GTTGACATGTGCAACTACTAGACAAG	26	42.31	60.78	SARS-CoV-2	129633	129658	NC_045512	8488	8513	ORF1a	fsCOV_120_LEFT	2	+	1178
fsCOV_120_RIGHT	reverse	2	standard	GGTGTGAACATAACCATCCACTGA	24	45.83	61.13	SARS-CoV-2	130788	130811	NC_045512	9643	9666	ORF1a	fsCOV_120_RIGHT	2	-
fsCOV_121_LEFT	Forward	1	standard	TCACTGTACTCTGTTTAACACCAGTT	26	38.46	60.79	SARS-CoV-2	130676	130701	NC_045512	9531	9556	ORF1a	fsCOV_121_LEFT	1	+	1160
fsCOV_121_RIGHT	reverse	1	standard	TAACAGCAGCGTACAACCAAGC	22	50	61.87	SARS-CoV-2	131815	131836	NC_045512	10670	10691	ORF1a	fsCOV_121_RIGHT	1	-
fsCOV_122_LEFT	Forward	2	standard	TACCAACTGGAGTTCATGCTGG	22	50	60.47	SARS-CoV-2	131699	131720	NC_045512	10554	10575	ORF1a	fsCOV_122_LEFT	2	+	1213
fsCOV_122_RIGHT	reverse	2	standard	GCTATTCTTGGGTGGGAGTAGTC	23	52.17	60.44	SARS-CoV-2	132890	132912	NC_045512	11745	11767	ORF1a	fsCOV_122_RIGHT	2	-
fsCOV_123_LEFT2	Forward	1	standard	CGCTACTTTAGACTGACTCTTGGT	24	45.83	60.08	SARS-CoV-2	132814	132837	NC_045512	11669	11692	ORF1a	fsCOV_123_LEFT	1	+	1081
fsCOV_123_RIGHT2	reverse	1	standard	GCAGTTTGTGTAGTACCGGCA	21	52.38	60.87	SARS-CoV-2	133875	133895	NC_045512	12730	12750	ORF1a	fsCOV_123_RIGHT	1	-
fsCOV_124_LEFT	Forward	2	standard	GCTTTAAGGGCCAATTCTGCTG	22	50	60.6	SARS-CoV-2	133798	133819	NC_045512	12653	12674	ORF1b	fsCOV_124_LEFT	2	+	1177
fsCOV_124_RIGHT	reverse	2	standard	AGCATAGACGAGGTCTGCCAT	21	52.38	61.14	SARS-CoV-2	134955	134975	NC_045512	13810	13830	ORF1b	fsCOV_124_RIGHT	2	-
fsCOV_125_LEFT	Forward	1	standard	GAGACACACTTTCTCTAACTACCAACA	27	40.74	61.17	SARS-CoV-2	134804	134830	NC_045512	13659	13685	ORF1b	fsCOV_125_LEFT	1	+	1241
fsCOV_125_RIGHT	reverse	1	standard	CAGCCACCATCGTAACAATCAAAG	24	45.83	60.99	SARS-CoV-2	136022	136045	NC_045512	14877	14900	ORF1b	fsCOV_125_RIGHT	1	-
fsCOV_126_LEFT	Forward	2	standard	CTTCTTTGCTCAGGATGGTAATGC	24	45.83	60.52	SARS-CoV-2	135905	135928	NC_045512	14760	14783	ORF1b	fsCOV_126_LEFT	2	+	1218
fsCOV_126_RIGHT	reverse	2	standard	ATCATCTACAAAACAGCCGGCC	22	50	61.45	SARS-CoV-2	137102	137123	NC_045512	15957	15978	ORF1b	fsCOV_126_RIGHT	2	-
fsCOV_127_LEFT	Forward	1	standard	GCAAAATGTTGGACTGAGACTGAC	24	45.83	60.87	SARS-CoV-2	136974	136997	NC_045512	15829	15852	ORF1b	fsCOV_127_LEFT	1	+	1184
fsCOV_127_RIGHT	reverse	1	standard	TGAGATATTGAGTGTTGGGTATAAGCC	27	40.74	61.19	SARS-CoV-2	138132	138158	NC_045512	16987	17013	ORF1b	fsCOV_127_RIGHT	1	-
fsCOV_128_LEFT	Forward	2	standard	TGGTGATGCTGTTGTTTACCGA	22	45.45	60.67	SARS-CoV-2	137996	138017	NC_045512	16851	16872	ORF1b	fsCOV_128_LEFT	2	+	1186
fsCOV_128_RIGHT	reverse	2	standard	GTAAAGTTGCCACATTCCTACGTG	24	45.83	60.69	SARS-CoV-2	139159	139182	NC_045512	18014	18037	ORF1b	fsCOV_128_RIGHT	2	-
fsCOV_129_LEFT	Forward	1	standard	CCACTGAAACAGCTCACTCTTGT	23	47.83	61.24	SARS-CoV-2	139027	139049	NC_045512	17882	17904	ORF1b	fsCOV_129_LEFT	1	+	1232
fsCOV_129_RIGHT	reverse	1	standard	TGTCACTACAAGGCTGTGCATC	22	50	61.05	SARS-CoV-2	140238	140259	NC_045512	19093	19114	ORF1b	fsCOV_129_RIGHT	1	-
fsCOV_130_LEFT	Forward	2	standard	GCGGCTTGTAGAAAGGTTCAAC	22	50	60.53	SARS-CoV-2	140103	140124	NC_045512	18958	18979	ORF1b	fsCOV_130_LEFT	2	+	1188
fsCOV_130_RIGHT	reverse	2	standard	ACTGTGTTTTTACGGCTTCTCCA	23	43.48	60.94	SARS-CoV-2	141269	141291	NC_045512	20124	20146	ORF1b	fsCOV_130_RIGHT	2	-
fsCOV_131_LEFT	Forward	1	standard	TAGAAATGCCCGTAATGGTGTTCT	24	41.67	60.65	SARS-CoV-2	141167	141190	NC_045512	20022	20045	ORF1b	fsCOV_131_LEFT	1	+	1199
fsCOV_131_RIGHT	reverse	1	standard	GCGAAGTGTCCCATGAGCTTAT	22	50	60.92	SARS-CoV-2	142345	142366	NC_045512	21200	21221	ORF1b	fsCOV_131_RIGHT	1	-
fsCOV_132_LEFT	Forward	2	standard	GATCTCATTATTAGTGATATGTACGACCCT	30	36.67	61.03	SARS-CoV-2	142176	142205	NC_045512	21031	21060	ORF1b	fsCOV_132_LEFT	2	+	1202
fsCOV_132_RIGHT	reverse	2	standard	TCTAAAGCCGAAAAACCCTGAGG	23	47.83	61.06	SARS-CoV-2	143356	143378	NC_045512	22211	22233	Spike	fsCOV_132_RIGHT	2	-
fsCOV_133_LEFT2	Forward	1	standard	GCACTTTTGAATATGTCTCTCAGCC	25	44	60.45	SARS-CoV-2	143204	143228	NC_045512	22059	22083	Spike	fsCOV_133_LEFT	1	+	1230
fsCOV_133_RIGHT2	reverse	1	standard	ACAGCATCAGTAGTGTCAGCAAT	23	43.48	60.31	SARS-CoV-2	144412	144434	NC_045512	23267	23289	Spike	fsCOV_133_RIGHT	1	-
fsCOV_134_LEFT	Forward	2	standard	ACAAATGTGTCAATTTCAACTTCAATGG	28	32.14	60.76	SARS-CoV-2	144314	144341	NC_045512	23169	23196	Spike	fsCOV_134_LEFT	2	+	1218
fsCOV_134_RIGHT	reverse	2	standard	GCTGTGGAAGAAAGTGAGTCTTGA	24	45.83	61.3	SARS-CoV-2	145509	145532	NC_045512	24364	24387	Spike	fsCOV_134_RIGHT	2	-
fsCOV_135_LEFT	Forward	1	standard	ACTTCTGGTTGGACCTTTGGTG	22	50	60.87	SARS-CoV-2	145354	145375	NC_045512	24209	24230	Spike	fsCOV_135_LEFT	1	+	1252
fsCOV_135_RIGHT	reverse	1	standard	AGCATCCTTGATTTCACCTTGCT	23	43.48	61.07	SARS-CoV-2	146584	146606	NC_045512	25439	25461	ORF3a	fsCOV_135_RIGHT	1	-
fsCOV_136_LEFT	Forward	2	standard	GGCTGTTGTTCTTGTGGATCCT	22	50	61	SARS-CoV-2	146443	146464	NC_045512	25298	25319	Spike	fsCOV_136_LEFT	2	+	1231
fsCOV_136_RIGHT	reverse	2	standard	CTGCCATGGCTAAAATTAAAGTTCCA	26	38.46	61.01	SARS-CoV-2	147649	147674	NC_045512	26504	26529	membrane	fsCOV_136_RIGHT	2	-
fsCOV_137_LEFT	Forward	1	standard	CGTACTGCTGCAATATTGTTAACGT	25	40	60.82	SARS-CoV-2	147511	147535	NC_045512	26366	26390	E protein	fsCOV_137_LEFT	1	+	1229
fsCOV_137_RIGHT	reverse	1	standard	GACAAGCAAAAGCAAATTGAGTGC	24	41.67	60.86	SARS-CoV-2	148717	148740	NC_045512	27572	27595	ORF7a	fsCOV_137_RIGHT	1	-
fsCOV_138_LEFT	Forward	2	standard	CACTACCAAGAGTGTGTTAGAGGTAC	26	46.15	61.01	SARS-CoV-2	148593	148618	NC_045512	27448	27473	ORF7a	fsCOV_138_LEFT	2	+	1214
fsCOV_138_RIGHT	reverse	2	standard	ATGCCGTCTTTGTTAGCACCAT	22	45.45	61.06	SARS-CoV-2	149786	149807	NC_045512	28641	28662	nucleocapsid	fsCOV_138_RIGHT	2	-
fsCOV_139_LEFT	Forward	1	standard	GGCTACTACCGAAGAGCTACCA	22	54.55	61.19	SARS-CoV-2	149671	149692	NC_045512	28526	28547	nucleocapsid	fsCOV_139_LEFT	1	+	1207
fsCOV_139_RIGHT	reverse	1	standard	GGTGAAAATGTGGTGGCTCTTTC	23	47.83	60.8	SARS-CoV-2	150856	150878	NC_045512	29711	29733	3' UTR	fsCOV_139_RIGHT	1	-

## Sheet: supplementary table 2
Samples are uploaded as single concatenated fastq.gz files corresponding to sra_sample_ID, consisting of all demultiplexed "pass" reads output from the Guppy basecaller which were used as the input for the ARTIC pipeline.
run	sample	barcode	sra_sample_ID	genbank	SRA_accession
SCoV1_22_M1	UKN17_229E_4	barcode93	SCoV1_22_M1_UKN17_229E_4_barcode93	PQ466798	SAMN48800300
SCoV1_22_M1	UKN17_229E_9	barcode81	SCoV1_22_M1_UKN17_229E_9_barcode81		SAMN48800301
SCoV1_22_M1	UKN17_NL63_2	barcode69	SCoV1_22_M1_UKN17_NL63_2_barcode69	PQ611290	SAMN48800302
SCoV1_22_M1	UKN17_NL63_6	barcode57	SCoV1_22_M1_UKN17_NL63_6_barcode57	PQ611294	SAMN48800303
SCoV1_22_M1	UKN16_OC43_1	barcode45	SCoV1_22_M1_UKN16_OC43_1_barcode45		SAMN48800304
SCoV1_22_M1	UKN16_OC43_2	barcode33	SCoV1_22_M1_UKN16_OC43_2_barcode33		SAMN48800305
SCoV1_22_M1	UKN16_HKU1_6	barcode21	SCoV1_22_M1_UKN16_HKU1_6_barcode21		SAMN48800306
SCoV1_22_M1	UKN17_HKU1_2	barcode09	SCoV1_22_M1_UKN17_HKU1_2_barcode09		SAMN48800307
SCoV1_22_M1	UKN20_CoV2_1	barcode94	SCoV1_22_M1_UKN20_CoV2_1_barcode94		SAMN48800308
SCoV1_22_M1	UKN20_CoV2_2	barcode82	SCoV1_22_M1_UKN20_CoV2_2_barcode82		SAMN48800309
SCoV1_22_M1	UKN17_229E_4	barcode58	SCoV1_22_M1_UKN17_229E_4_barcode58		SAMN48800310
SCoV1_22_M1	UKN17_229E_9	barcode46	SCoV1_22_M1_UKN17_229E_9_barcode46	PQ466803	SAMN48800311
SCoV1_22_M1	UKN17_NL63_2	barcode34	SCoV1_22_M1_UKN17_NL63_2_barcode34		SAMN48800312
SCoV1_22_M1	UKN17_NL63_6	barcode22	SCoV1_22_M1_UKN17_NL63_6_barcode22		SAMN48800313
SCoV1_22_M1	UKN16_OC43_1	barcode10	SCoV1_22_M1_UKN16_OC43_1_barcode10		SAMN48800314
SCoV1_22_M1	UKN16_OC43_2	barcode95	SCoV1_22_M1_UKN16_OC43_2_barcode95		SAMN48800315
SCoV1_22_M1	UKN16_HKU1_6	barcode83	SCoV1_22_M1_UKN16_HKU1_6_barcode83		SAMN48800316
SCoV1_22_M1	UKN17_HKU1_2	barcode71	SCoV1_22_M1_UKN17_HKU1_2_barcode71		SAMN48800317
SCoV1_22_M1	UKN20_CoV2_3	barcode59	SCoV1_22_M1_UKN20_CoV2_3_barcode59		SAMN48800318
SCoV1_22_M1	UKN20_CoV2_4	barcode47	SCoV1_22_M1_UKN20_CoV2_4_barcode47		SAMN48800319
SCoV2_38_M1	UKN17_229E_1	barcode85	SCoV2_38_M1_UKN17_229E_1_barcode85	PQ466795	SAMN48800320
SCoV2_38_M1	UKN17_229E_2	barcode73	SCoV2_38_M1_UKN17_229E_2_barcode73	PQ466796	SAMN48800321
SCoV2_38_M1	UKN17_229E_7	barcode61	SCoV2_38_M1_UKN17_229E_7_barcode61	PQ466801	SAMN48800322
SCoV2_38_M1	UKN17_229E_10	barcode49	SCoV2_38_M1_UKN17_229E_10_barcode49	PQ466804	SAMN48800323
SCoV2_38_M1	UKN17_229E_11	barcode37	SCoV2_38_M1_UKN17_229E_11_barcode37	PQ466805	SAMN48800324
SCoV2_38_M1	UKN17_229E_12	barcode25	SCoV2_38_M1_UKN17_229E_12_barcode25	PQ466806	SAMN48800325
SCoV2_38_M1	UKN17_229E_13	barcode13	SCoV2_38_M1_UKN17_229E_13_barcode13	PQ466807	SAMN48800326
SCoV2_38_M1	UKN17_229E_14	barcode01	SCoV2_38_M1_UKN17_229E_14_barcode01	PQ466808	SAMN48800327
SCoV2_38_M1	UKN17_229E_17	barcode86	SCoV2_38_M1_UKN17_229E_17_barcode86	PQ466811	SAMN48800328
SCoV2_38_M1	UKN17_229E_21	barcode74	SCoV2_38_M1_UKN17_229E_21_barcode74	PQ466815	SAMN48800329
SCoV2_38_M1	UKN17_229E_23	barcode62	SCoV2_38_M1_UKN17_229E_23_barcode62	PQ466817	SAMN48800330
SCoV2_38_M1	UKN17_229E_24	barcode50	SCoV2_38_M1_UKN17_229E_24_barcode50	PQ466818	SAMN48800331
SCoV2_38_M1	UKN17_229E_29	barcode38	SCoV2_38_M1_UKN17_229E_29_barcode38	PQ466823	SAMN48800332
SCoV2_38_M1	UKN17_229E_32	barcode26	SCoV2_38_M1_UKN17_229E_32_barcode26	PQ466826	SAMN48800333
SCoV2_38_M1	UKN17_229E_33	barcode14	SCoV2_38_M1_UKN17_229E_33_barcode14	PQ466827	SAMN48800334
SCoV2_38_M1	UKN17_HKU1_1	barcode02	SCoV2_38_M1_UKN17_HKU1_1_barcode02		SAMN48800335
SCoV2_38_M1	UKN17_HKU1_3	barcode87	SCoV2_38_M1_UKN17_HKU1_3_barcode87		SAMN48800336
SCoV2_38_M1	UKN17_HKU1_5	barcode75	SCoV2_38_M1_UKN17_HKU1_5_barcode75		SAMN48800337
SCoV2_38_M1	UKN18_HKU1_1	barcode63	SCoV2_38_M1_UKN18_HKU1_1_barcode63		SAMN48800338
SCoV2_38_M1	UKN18_HKU1_2	barcode51	SCoV2_38_M1_UKN18_HKU1_2_barcode51		SAMN48800339
SCoV2_38_M1	UKN18_HKU1_3	barcode39	SCoV2_38_M1_UKN18_HKU1_3_barcode39		SAMN48800340
SCoV2_38_M1	UKN18_HKU1_4	barcode27	SCoV2_38_M1_UKN18_HKU1_4_barcode27		SAMN48800341
SCoV2_38_M1	UKN18_HKU1_6	barcode15	SCoV2_38_M1_UKN18_HKU1_6_barcode15		SAMN48800342
SCoV2_38_M1	UKN18_HKU1_8	barcode03	SCoV2_38_M1_UKN18_HKU1_8_barcode03		SAMN48800343
SCoV2_38_M1	UKN18_HKU1_10	barcode96	SCoV2_38_M1_UKN18_HKU1_10_barcode96		SAMN48800344
SCoV2_38_M1	UKN18_HKU1_11	barcode84	SCoV2_38_M1_UKN18_HKU1_11_barcode84		SAMN48800345
SCoV2_38_M1	UKN16_NL63_1	barcode72	SCoV2_38_M1_UKN16_NL63_1_barcode72		SAMN48800346
SCoV2_38_M1	UKN17_NL63_3	barcode60	SCoV2_38_M1_UKN17_NL63_3_barcode60		SAMN48800347
SCoV2_38_M1	UKN17_NL63_4	barcode48	SCoV2_38_M1_UKN17_NL63_4_barcode48	PQ611292	SAMN48800348
SCoV2_38_M1	UKN17_NL63_10	barcode36	SCoV2_38_M1_UKN17_NL63_10_barcode36		SAMN48800349
SCoV2_38_M1	UKN17_NL63_11	barcode24	SCoV2_38_M1_UKN17_NL63_11_barcode24		SAMN48800350
SCoV2_38_M1	UKN17_NL63_12	barcode12	SCoV2_38_M1_UKN17_NL63_12_barcode12		SAMN48800351
SCoV2_38_M1	UKN17_NL63_13	barcode93	SCoV2_38_M1_UKN17_NL63_13_barcode93		SAMN48800352
SCoV2_38_M1	UKN17_NL63_15	barcode08	SCoV2_38_M1_UKN17_NL63_15_barcode08		SAMN48800353
SCoV2_38_M1	UKN17_NL63_16	barcode94	SCoV2_38_M1_UKN17_NL63_16_barcode94		SAMN48800354
SCoV2_38_M1	UKN17_NL63_1	barcode82	SCoV2_38_M1_UKN17_NL63_1_barcode82		SAMN48800355
SCoV2_38_M1	UKN17_NL63_7	barcode23	SCoV2_38_M1_UKN17_NL63_7_barcode23		SAMN48800356
SCoV2_38_M1	UKN17_NL63_18	barcode11	SCoV2_38_M1_UKN17_NL63_18_barcode11		SAMN48800357
SCoV3_44_M1	UKN16_229E_3	barcode88	SCoV3_44_M1_UKN16_229E_3_barcode88		SAMN48800358
SCoV3_44_M1	UKN16_229E_4	barcode76	SCoV3_44_M1_UKN16_229E_4_barcode76	PQ466791	SAMN48800359
SCoV3_44_M1	UKN16_229E_5	barcode64	SCoV3_44_M1_UKN16_229E_5_barcode64	PQ466792	SAMN48800360
SCoV3_44_M1	UKN16_229E_7	barcode52	SCoV3_44_M1_UKN16_229E_7_barcode52		SAMN48800361
SCoV3_44_M1	UKN17_229E_5	barcode40	SCoV3_44_M1_UKN17_229E_5_barcode40		SAMN48800362
SCoV3_44_M1	UKN17_229E_18	barcode28	SCoV3_44_M1_UKN17_229E_18_barcode28		SAMN48800363
SCoV3_44_M1	UKN17_229E_19	barcode16	SCoV3_44_M1_UKN17_229E_19_barcode16		SAMN48800364
SCoV3_44_M1	UKN17_229E_22	barcode04	SCoV3_44_M1_UKN17_229E_22_barcode04		SAMN48800365
SCoV3_44_M1	UKN17_229E_25	barcode89	SCoV3_44_M1_UKN17_229E_25_barcode89	PQ466819	SAMN48800366
SCoV3_44_M1	UKN17_229E_26	barcode77	SCoV3_44_M1_UKN17_229E_26_barcode77	PQ466820	SAMN48800367
SCoV3_44_M1	UKN17_229E_28	barcode65	SCoV3_44_M1_UKN17_229E_28_barcode65	PQ466822	SAMN48800368
SCoV3_44_M1	UKN17_229E_34	barcode53	SCoV3_44_M1_UKN17_229E_34_barcode53	PQ466828	SAMN48800369
SCoV3_44_M1	UKN17_229E_35	barcode41	SCoV3_44_M1_UKN17_229E_35_barcode41		SAMN48800370
SCoV3_44_M1	UKN17_229E_36	barcode29	SCoV3_44_M1_UKN17_229E_36_barcode29		SAMN48800371
SCoV3_44_M1	UKN17_229E_39	barcode17	SCoV3_44_M1_UKN17_229E_39_barcode17	PQ466833	SAMN48800372
SCoV3_44_M1	UKN17_229E_40	barcode05	SCoV3_44_M1_UKN17_229E_40_barcode05	PQ466834	SAMN48800373
SCoV3_44_M1	UKN17_229E_42	barcode90	SCoV3_44_M1_UKN17_229E_42_barcode90	PQ466836	SAMN48800374
SCoV3_44_M1	UKN17_229E_44	barcode78	SCoV3_44_M1_UKN17_229E_44_barcode78	PQ466838	SAMN48800375
SCoV3_44_M1	UKN18_229E_1	barcode66	SCoV3_44_M1_UKN18_229E_1_barcode66		SAMN48800376
SCoV3_44_M1	UKN18_229E_2	barcode54	SCoV3_44_M1_UKN18_229E_2_barcode54	PQ466840	SAMN48800377
SCoV3_44_M1	UKN18_229E_3	barcode42	SCoV3_44_M1_UKN18_229E_3_barcode42		SAMN48800378
SCoV3_44_M1	UKN18_229E_5	barcode30	SCoV3_44_M1_UKN18_229E_5_barcode30		SAMN48800379
SCoV3_44_M1	UKN18_229E_6	barcode18	SCoV3_44_M1_UKN18_229E_6_barcode18		SAMN48800380
SCoV3_44_M1	UKN18_229E_8	barcode06	SCoV3_44_M1_UKN18_229E_8_barcode06		SAMN48800381
SCoV3_44_M1	UKN18_229E_9	barcode91	SCoV3_44_M1_UKN18_229E_9_barcode91		SAMN48800382
SCoV3_44_M1	UKN18_229E_10	barcode79	SCoV3_44_M1_UKN18_229E_10_barcode79		SAMN48800383
SCoV3_44_M1	UKN16_229E_1	barcode67	SCoV3_44_M1_UKN16_229E_1_barcode67	TBC	SAMN48800384
SCoV3_44_M1	UKN16_229E_2	barcode55	SCoV3_44_M1_UKN16_229E_2_barcode55		SAMN48800385
SCoV3_44_M1	UKN16_229E_6	barcode43	SCoV3_44_M1_UKN16_229E_6_barcode43	PQ466793	SAMN48800386
SCoV3_44_M1	UKN17_229E_3	barcode31	SCoV3_44_M1_UKN17_229E_3_barcode31	PQ466797	SAMN48800387
SCoV3_44_M1	UKN17_229E_6	barcode19	SCoV3_44_M1_UKN17_229E_6_barcode19		SAMN48800388
SCoV3_44_M1	UKN17_229E_8	barcode07	SCoV3_44_M1_UKN17_229E_8_barcode07	PQ466802	SAMN48800389
SCoV3_44_M1	UKN17_229E_15	barcode92	SCoV3_44_M1_UKN17_229E_15_barcode92	PQ466809	SAMN48800390
SCoV3_44_M1	UKN17_229E_16	barcode80	SCoV3_44_M1_UKN17_229E_16_barcode80	PQ466810	SAMN48800391
SCoV3_44_M1	UKN17_229E_30	barcode68	SCoV3_44_M1_UKN17_229E_30_barcode68		SAMN48800392
SCoV3_44_M1	UKN17_229E_31	barcode56	SCoV3_44_M1_UKN17_229E_31_barcode56		SAMN48800393
SCoV3_44_M1	UKN17_229E_37	barcode44	SCoV3_44_M1_UKN17_229E_37_barcode44		SAMN48800394
SCoV3_44_M1	UKN17_229E_38	barcode32	SCoV3_44_M1_UKN17_229E_38_barcode32		SAMN48800395
SCoV3_44_M1	UKN17_229E_41	barcode20	SCoV3_44_M1_UKN17_229E_41_barcode20		SAMN48800396
SCoV3_44_M1	UKN17_229E	barcode08	SCoV3_44_M1_UKN17_229E_barcode08		SAMN48800397
SCoV3_44_M1	UKN17_229E_43	barcode93	SCoV3_44_M1_UKN17_229E_43_barcode93		SAMN48800398
SCoV3_44_M1	UKN18_229E_4	barcode81	SCoV3_44_M1_UKN18_229E_4_barcode81		SAMN48800399
SCoV3_44_M1	UKN18_229E_7	barcode69	SCoV3_44_M1_UKN18_229E_7_barcode69		SAMN48800400
SCoV3_44_M1	UKN18_229E_11	barcode57	SCoV3_44_M1_UKN18_229E_11_barcode57		SAMN48800401
SCoV4_34_M1	UKN16_NL63_1	barcode94	SCoV4_34_M1_UKN16_NL63_1_barcode94		SAMN48800402
SCoV4_34_M1	UKN17_NL63_3	barcode82	SCoV4_34_M1_UKN17_NL63_3_barcode82	PQ611291	SAMN48800403
SCoV4_34_M1	UKN17_NL63_3	barcode70	SCoV4_34_M1_UKN17_NL63_3_barcode70		SAMN48800404
SCoV4_34_M1	UKN17_NL63_8	barcode58	SCoV4_34_M1_UKN17_NL63_8_barcode58	PQ611296	SAMN48800405
SCoV4_34_M1	UKN17_NL63_10	barcode46	SCoV4_34_M1_UKN17_NL63_10_barcode46	PQ611298	SAMN48800406
SCoV4_34_M1	UKN17_NL63_11	barcode34	SCoV4_34_M1_UKN17_NL63_11_barcode34		SAMN48800407
SCoV4_34_M1	UKN17_NL63_12	barcode22	SCoV4_34_M1_UKN17_NL63_12_barcode22		SAMN48800408
SCoV4_34_M1	UKN17_NL63_13	barcode10	SCoV4_34_M1_UKN17_NL63_13_barcode10		SAMN48800409
SCoV4_34_M1	UKN17_NL63_15	barcode95	SCoV4_34_M1_UKN17_NL63_15_barcode95		SAMN48800410
SCoV4_34_M1	UKN17_NL63_16	barcode83	SCoV4_34_M1_UKN17_NL63_16_barcode83	PQ611304	SAMN48800411
SCoV4_34_M1	UKN17_NL63_19	barcode71	SCoV4_34_M1_UKN17_NL63_19_barcode71		SAMN48800412
SCoV4_34_M1	UKN17_NL63_1	barcode59	SCoV4_34_M1_UKN17_NL63_1_barcode59		SAMN48800413
SCoV4_34_M1	UKN17_NL63_7	barcode47	SCoV4_34_M1_UKN17_NL63_7_barcode47		SAMN48800414
SCoV4_34_M1	UKN17_NL63_18	barcode35	SCoV4_34_M1_UKN17_NL63_18_barcode35		SAMN48800415
SCoV4_34_M1	UKN17_NL63_2	barcode23	SCoV4_34_M1_UKN17_NL63_2_barcode23		SAMN48800416
SCoV4_34_M1	UKN17_NL63_6	barcode11	SCoV4_34_M1_UKN17_NL63_6_barcode11		SAMN48800417
SCoV4_34_M1	UKN16_OC43_1	barcode96	SCoV4_34_M1_UKN16_OC43_1_barcode96	PQ630181	SAMN48800418
SCoV4_34_M1	UKN16_OC43_2	barcode84	SCoV4_34_M1_UKN16_OC43_2_barcode84	PQ630180	SAMN48800419
SCoV4_34_M1	UKN17_HKU1_1	barcode72	SCoV4_34_M1_UKN17_HKU1_1_barcode72		SAMN48800420
SCoV4_34_M1	UKN17_HKU1_3	barcode60	SCoV4_34_M1_UKN17_HKU1_3_barcode60		SAMN48800421
SCoV4_34_M1	UKN17_HKU1_5	barcode48	SCoV4_34_M1_UKN17_HKU1_5_barcode48		SAMN48800422
SCoV4_34_M1	UKN17_HKU1_7	barcode36	SCoV4_34_M1_UKN17_HKU1_7_barcode36		SAMN48800423
SCoV4_34_M1	UKN18_HKU1_1	barcode24	SCoV4_34_M1_UKN18_HKU1_1_barcode24	PQ658393	SAMN48800424
SCoV4_34_M1	UKN18_HKU1_2	barcode12	SCoV4_34_M1_UKN18_HKU1_2_barcode12		SAMN48800425
SCoV4_34_M1	UKN18_HKU1_3	barcode85	SCoV4_34_M1_UKN18_HKU1_3_barcode85		SAMN48800426
SCoV4_34_M1	UKN18_HKU1_4	barcode73	SCoV4_34_M1_UKN18_HKU1_4_barcode73		SAMN48800427
SCoV4_34_M1	UKN18_HKU1_6	barcode61	SCoV4_34_M1_UKN18_HKU1_6_barcode61		SAMN48800428
SCoV4_34_M1	UKN18_HKU1_8	barcode49	SCoV4_34_M1_UKN18_HKU1_8_barcode49		SAMN48800429
SCoV4_34_M1	UKN18_HKU1_10	barcode37	SCoV4_34_M1_UKN18_HKU1_10_barcode37		SAMN48800430
SCoV4_34_M1	UKN18_HKU1_11	barcode25	SCoV4_34_M1_UKN18_HKU1_11_barcode25		SAMN48800431
SCoV4_34_M1	UKN16_HKU1_6	barcode13	SCoV4_34_M1_UKN16_HKU1_6_barcode13		SAMN48800432
SCoV4_34_M1	UKN17_HKU1_2	barcode01	SCoV4_34_M1_UKN17_HKU1_2_barcode01		SAMN48800433
SCoV4_34_M1	UKN20_CoV2_4	barcode51	SCoV4_34_M1_UKN20_CoV2_4_barcode51		SAMN48800434
SCoV4_34_M1	UKN20_CoV2_2	barcode39	SCoV4_34_M1_UKN20_CoV2_2_barcode39		SAMN48800435
SCoV5_32_M1	UKN21_NL63_1	barcode87	SCoV5_32_M1_UKN21_NL63_1_barcode87		SAMN48800436
SCoV5_32_M1	UKN21_NL63_2	barcode75	SCoV5_32_M1_UKN21_NL63_2_barcode75		SAMN48800437
SCoV5_32_M1	UKN21_NL63_3	barcode63	SCoV5_32_M1_UKN21_NL63_3_barcode63		SAMN48800438
SCoV5_32_M1	UKN21_NL63_4	barcode51	SCoV5_32_M1_UKN21_NL63_4_barcode51		SAMN48800439
SCoV5_32_M1	UKN21_NL63_5	barcode39	SCoV5_32_M1_UKN21_NL63_5_barcode39		SAMN48800440
SCoV5_32_M1	UKN21_OC43_1	barcode27	SCoV5_32_M1_UKN21_OC43_1_barcode27		SAMN48800441
SCoV5_32_M1	UKN21_OC43_2	barcode15	SCoV5_32_M1_UKN21_OC43_2_barcode15		SAMN48800442
SCoV5_32_M1	UKN21_OC43_3	barcode03	SCoV5_32_M1_UKN21_OC43_3_barcode03		SAMN48800443
SCoV5_32_M1	UKN21_OC43_4	barcode88	SCoV5_32_M1_UKN21_OC43_4_barcode88		SAMN48800444
SCoV5_32_M1	UKN21_OC43_5	barcode76	SCoV5_32_M1_UKN21_OC43_5_barcode76		SAMN48800445
SCoV5_32_M1	UKN21_OC43_6	barcode64	SCoV5_32_M1_UKN21_OC43_6_barcode64		SAMN48800446
SCoV5_32_M1	UKN21_OC43_7	barcode52	SCoV5_32_M1_UKN21_OC43_7_barcode52		SAMN48800447
SCoV5_32_M1	UKN21_OC43_8	barcode40	SCoV5_32_M1_UKN21_OC43_8_barcode40		SAMN48800448
SCoV5_32_M1	UKN21_OC43_9	barcode28	SCoV5_32_M1_UKN21_OC43_9_barcode28		SAMN48800449
SCoV5_32_M1	UKN21_OC43_10	barcode16	SCoV5_32_M1_UKN21_OC43_10_barcode16		SAMN48800450
SCoV5_32_M1	UKN21_OC43_11	barcode04	SCoV5_32_M1_UKN21_OC43_11_barcode04		SAMN48800451
SCoV5_32_M1	UKN21_OC43_12	barcode89	SCoV5_32_M1_UKN21_OC43_12_barcode89		SAMN48800452
SCoV5_32_M1	UKN21_OC43_13	barcode77	SCoV5_32_M1_UKN21_OC43_13_barcode77		SAMN48800453
SCoV5_32_M1	UKN21_OC43_14	barcode65	SCoV5_32_M1_UKN21_OC43_14_barcode65		SAMN48800454
SCoV5_32_M1	UKN21_OC43_15	barcode53	SCoV5_32_M1_UKN21_OC43_15_barcode53		SAMN48800455
SCoV5_32_M1	UKN21_OC43_16	barcode41	SCoV5_32_M1_UKN21_OC43_16_barcode41		SAMN48800456
SCoV5_32_M1	UKN21_OC43_17	barcode29	SCoV5_32_M1_UKN21_OC43_17_barcode29		SAMN48800457
SCoV5_32_M1	UKN21_OC43_18	barcode17	SCoV5_32_M1_UKN21_OC43_18_barcode17		SAMN48800458
SCoV5_32_M1	UKN22_229E_1	barcode05	SCoV5_32_M1_UKN22_229E_1_barcode05		SAMN48800459
SCoV5_32_M1	UKN22_CoV2_1	barcode90	SCoV5_32_M1_UKN22_CoV2_1_barcode90		SAMN48800460
SCoV5_32_M1	UKN17_NL63_5	barcode66	SCoV5_32_M1_UKN17_NL63_5_barcode66	PQ611293	SAMN48800461
SCoV5_32_M1	UKN17_NL63_9	barcode54	SCoV5_32_M1_UKN17_NL63_9_barcode54		SAMN48800462
SCoV5_32_M1	UKN17_NL63_14	barcode42	SCoV5_32_M1_UKN17_NL63_14_barcode42		SAMN48800463
SCoV5_32_M1	UKN17_NL63_17	barcode30	SCoV5_32_M1_UKN17_NL63_17_barcode30		SAMN48800464
SCoV5_32_M1	UKN17_NL63_20	barcode18	SCoV5_32_M1_UKN17_NL63_20_barcode18	PQ611308	SAMN48800465
SCoV5_32_M1	UKN17_NL63_21	barcode06	SCoV5_32_M1_UKN17_NL63_21_barcode06	PQ611309	SAMN48800466
SCoV6_61_M1	UKN17_NL63_22	barcode02	SCoV6_61_M1_UKN17_NL63_22_barcode02		SAMN48800467
SCoV6_61_M1	UKN17_NL63_23	barcode27	SCoV6_61_M1_UKN17_NL63_23_barcode27		SAMN48800468
SCoV6_61_M1	UKN17_NL63_24	barcode90	SCoV6_61_M1_UKN17_NL63_24_barcode90		SAMN48800469
SCoV6_61_M1	UKN17_NL63_25	barcode78	SCoV6_61_M1_UKN17_NL63_25_barcode78		SAMN48800470
SCoV6_61_M1	UKN17_NL63_26	barcode66	SCoV6_61_M1_UKN17_NL63_26_barcode66		SAMN48800471
SCoV6_61_M1	UKN17_NL63_27	barcode54	SCoV6_61_M1_UKN17_NL63_27_barcode54		SAMN48800472
SCoV6_61_M1	UKN17_NL63_28	barcode42	SCoV6_61_M1_UKN17_NL63_28_barcode42		SAMN48800473
SCoV6_61_M1	UKN17_NL63_29	barcode30	SCoV6_61_M1_UKN17_NL63_29_barcode30		SAMN48800474
SCoV6_61_M1	UKN17_NL63_30	barcode18	SCoV6_61_M1_UKN17_NL63_30_barcode18		SAMN48800475
SCoV6_61_M1	UKN17_NL63_31	barcode06	SCoV6_61_M1_UKN17_NL63_31_barcode06		SAMN48800476
SCoV6_61_M1	UKN17_NL63_32	barcode91	SCoV6_61_M1_UKN17_NL63_32_barcode91		SAMN48800477
SCoV6_61_M1	UKN17_NL63_33	barcode79	SCoV6_61_M1_UKN17_NL63_33_barcode79		SAMN48800478
SCoV6_61_M1	UKN17_NL63_34	barcode67	SCoV6_61_M1_UKN17_NL63_34_barcode67		SAMN48800479
SCoV6_61_M1	UKN18_NL63_1	barcode55	SCoV6_61_M1_UKN18_NL63_1_barcode55		SAMN48800480
SCoV6_61_M1	UKN18_NL63_2	barcode43	SCoV6_61_M1_UKN18_NL63_2_barcode43		SAMN48800481
SCoV6_61_M1	UKN18_NL63_4	barcode31	SCoV6_61_M1_UKN18_NL63_4_barcode31		SAMN48800482
SCoV6_61_M1	UKN18_NL63_5	barcode19	SCoV6_61_M1_UKN18_NL63_5_barcode19		SAMN48800483
SCoV6_61_M1	UKN18_NL63_6	barcode07	SCoV6_61_M1_UKN18_NL63_6_barcode07	PQ611328	SAMN48800484
SCoV6_61_M1	UKN18_NL63_7	barcode92	SCoV6_61_M1_UKN18_NL63_7_barcode92	PQ611329	SAMN48800485
SCoV6_61_M1	UKN18_NL63_8	barcode80	SCoV6_61_M1_UKN18_NL63_8_barcode80		SAMN48800486
SCoV6_61_M1	UKN18_NL63_9	barcode68	SCoV6_61_M1_UKN18_NL63_9_barcode68		SAMN48800487
SCoV6_61_M1	UKN18_NL63_10	barcode56	SCoV6_61_M1_UKN18_NL63_10_barcode56		SAMN48800488
SCoV6_61_M1	UKN18_NL63_11	barcode44	SCoV6_61_M1_UKN18_NL63_11_barcode44		SAMN48800489
SCoV6_61_M1	UKN18_NL63_12	barcode32	SCoV6_61_M1_UKN18_NL63_12_barcode32		SAMN48800490
SCoV6_61_M1	UKN18_NL63_13	barcode20	SCoV6_61_M1_UKN18_NL63_13_barcode20		SAMN48800491
SCoV6_61_M1	UKN18_NL63_14	barcode08	SCoV6_61_M1_UKN18_NL63_14_barcode08		SAMN48800492
SCoV6_61_M1	UKN18_NL63_15	barcode93	SCoV6_61_M1_UKN18_NL63_15_barcode93		SAMN48800493
SCoV6_61_M1	UKN18_NL63_16	barcode81	SCoV6_61_M1_UKN18_NL63_16_barcode81		SAMN48800494
SCoV6_61_M1	UKN18_NL63_17	barcode69	SCoV6_61_M1_UKN18_NL63_17_barcode69		SAMN48800495
SCoV6_61_M1	UKN18_NL63_18	barcode57	SCoV6_61_M1_UKN18_NL63_18_barcode57		SAMN48800496
SCoV6_61_M1	UKN18_NL63_19	barcode45	SCoV6_61_M1_UKN18_NL63_19_barcode45	PQ611341	SAMN48800497
SCoV6_61_M1	UKN18_NL63_20	barcode33	SCoV6_61_M1_UKN18_NL63_20_barcode33	PQ611342	SAMN48800498
SCoV6_61_M1	UKN18_NL63_21	barcode21	SCoV6_61_M1_UKN18_NL63_21_barcode21		SAMN48800499
SCoV6_61_M1	UKN18_NL63_22	barcode09	SCoV6_61_M1_UKN18_NL63_22_barcode09		SAMN48800500
SCoV6_61_M1	UKN18_NL63_23	barcode94	SCoV6_61_M1_UKN18_NL63_23_barcode94		SAMN48800501
SCoV6_61_M1	UKN18_NL63_24	barcode82	SCoV6_61_M1_UKN18_NL63_24_barcode82		SAMN48800502
SCoV6_61_M1	UKN18_NL63_25	barcode70	SCoV6_61_M1_UKN18_NL63_25_barcode70		SAMN48800503
SCoV6_61_M1	UKN18_NL63_26	barcode58	SCoV6_61_M1_UKN18_NL63_26_barcode58		SAMN48800504
SCoV6_61_M1	UKN18_NL63_27	barcode46	SCoV6_61_M1_UKN18_NL63_27_barcode46		SAMN48800505
SCoV6_61_M1	UKN18_NL63_28	barcode34	SCoV6_61_M1_UKN18_NL63_28_barcode34		SAMN48800506
SCoV6_61_M1	UKN18_NL63_29	barcode22	SCoV6_61_M1_UKN18_NL63_29_barcode22		SAMN48800507
SCoV6_61_M1	UKN18_NL63_30	barcode10	SCoV6_61_M1_UKN18_NL63_30_barcode10		SAMN48800508
SCoV6_61_M1	UKN18_NL63_31	barcode95	SCoV6_61_M1_UKN18_NL63_31_barcode95		SAMN48800509
SCoV6_61_M1	UKN18_NL63_32	barcode83	SCoV6_61_M1_UKN18_NL63_32_barcode83		SAMN48800510
SCoV6_61_M1	UKN18_NL63_33	barcode71	SCoV6_61_M1_UKN18_NL63_33_barcode71		SAMN48800511
SCoV6_61_M1	UKN18_NL63_34	barcode59	SCoV6_61_M1_UKN18_NL63_34_barcode59		SAMN48800512
SCoV6_61_M1	UKN18_NL63_35	barcode47	SCoV6_61_M1_UKN18_NL63_35_barcode47		SAMN48800513
SCoV6_61_M1	UKN18_NL63_36	barcode35	SCoV6_61_M1_UKN18_NL63_36_barcode35		SAMN48800514
SCoV6_61_M1	UKN18_NL63_37	barcode23	SCoV6_61_M1_UKN18_NL63_37_barcode23	PQ611359	SAMN48800515
SCoV6_61_M1	UKN18_NL63_38	barcode11	SCoV6_61_M1_UKN18_NL63_38_barcode11	PQ611360	SAMN48800516
SCoV6_61_M1	UKN18_NL63_39	barcode96	SCoV6_61_M1_UKN18_NL63_39_barcode96		SAMN48800517
SCoV6_61_M1	UKN18_NL63_40	barcode84	SCoV6_61_M1_UKN18_NL63_40_barcode84		SAMN48800518
SCoV6_61_M1	UKN18_NL63_41	barcode72	SCoV6_61_M1_UKN18_NL63_41_barcode72		SAMN48800519
SCoV6_61_M1	UKN18_NL63_42	barcode60	SCoV6_61_M1_UKN18_NL63_42_barcode60		SAMN48800520
SCoV6_61_M1	UKN18_NL63_43	barcode48	SCoV6_61_M1_UKN18_NL63_43_barcode48		SAMN48800521
SCoV6_61_M1	UKN18_NL63_44	barcode36	SCoV6_61_M1_UKN18_NL63_44_barcode36		SAMN48800522
SCoV6_61_M1	UKN18_NL63_45	barcode24	SCoV6_61_M1_UKN18_NL63_45_barcode24		SAMN48800523
SCoV6_61_M1	UKN18_NL63_46	barcode12	SCoV6_61_M1_UKN18_NL63_46_barcode12		SAMN48800524
SCoV6_61_M1	UKN18_NL63_47	barcode38	SCoV6_61_M1_UKN18_NL63_47_barcode38		SAMN48800525
SCoV6_61_M1	UKN18_NL63_48	barcode26	SCoV6_61_M1_UKN18_NL63_48_barcode26		SAMN48800526
SCoV6_61_M1	UKN18_NL63_49	barcode14	SCoV6_61_M1_UKN18_NL63_49_barcode14		SAMN48800527
SCoV7_24_M1	UKN18_NL63_39	barcode01	SCoV7_24_M1_UKN18_NL63_39_barcode01		SAMN48800528
SCoV7_24_M1	UKN18_NL63_40	barcode02	SCoV7_24_M1_UKN18_NL63_40_barcode02		SAMN48800529
SCoV7_24_M1	UKN18_NL63_41	barcode03	SCoV7_24_M1_UKN18_NL63_41_barcode03		SAMN48800530
SCoV7_24_M1	UKN18_NL63_42	barcode04	SCoV7_24_M1_UKN18_NL63_42_barcode04	PQ611364	SAMN48800531
SCoV7_24_M1	UKN18_NL63_43	barcode05	SCoV7_24_M1_UKN18_NL63_43_barcode05		SAMN48800532
SCoV7_24_M1	UKN18_NL63_44	barcode06	SCoV7_24_M1_UKN18_NL63_44_barcode06		SAMN48800533
SCoV7_24_M1	UKN21_OC43_13	barcode07	SCoV7_24_M1_UKN21_OC43_13_barcode07		SAMN48800534
SCoV7_24_M1	UKN21_OC43_14	barcode08	SCoV7_24_M1_UKN21_OC43_14_barcode08		SAMN48800535
SCoV7_24_M1	UKN21_OC43_15	barcode09	SCoV7_24_M1_UKN21_OC43_15_barcode09		SAMN48800536
SCoV7_24_M1	UKN21_OC43_16	barcode10	SCoV7_24_M1_UKN21_OC43_16_barcode10		SAMN48800537
SCoV7_24_M1	UKN21_OC43_17	barcode11	SCoV7_24_M1_UKN21_OC43_17_barcode11		SAMN48800538
SCoV7_24_M1	UKN21_OC43_18	barcode12	SCoV7_24_M1_UKN21_OC43_18_barcode12		SAMN48800539
SCoV7_24_M1	UKN18_HKU1_3	barcode13	SCoV7_24_M1_UKN18_HKU1_3_barcode13		SAMN48800540
SCoV7_24_M1	UKN18_HKU1_4	barcode14	SCoV7_24_M1_UKN18_HKU1_4_barcode14		SAMN48800541
SCoV7_24_M1	UKN18_HKU1_6	barcode15	SCoV7_24_M1_UKN18_HKU1_6_barcode15		SAMN48800542
SCoV7_24_M1	UKN18_HKU1_8	barcode16	SCoV7_24_M1_UKN18_HKU1_8_barcode16		SAMN48800543
SCoV7_24_M1	UKN18_HKU1_10	barcode17	SCoV7_24_M1_UKN18_HKU1_10_barcode17		SAMN48800544
SCoV7_24_M1	UKN18_HKU1_11	barcode18	SCoV7_24_M1_UKN18_HKU1_11_barcode18	PQ658383	SAMN48800545
SCoV7_24_M1	UKN18_229E_4	barcode19	SCoV7_24_M1_UKN18_229E_4_barcode19	PQ466842	SAMN48800546
SCoV7_24_M1	UKN18_229E	barcode20	SCoV7_24_M1_UKN18_229E_barcode20		SAMN48800547
SCoV7_24_M1	UKN18_229E_5	barcode21	SCoV7_24_M1_UKN18_229E_5_barcode21		SAMN48800548
SCoV7_24_M1	UKN18_229E_6	barcode22	SCoV7_24_M1_UKN18_229E_6_barcode22		SAMN48800549
SCoV7_24_M1	UKN18_229E_7	barcode23	SCoV7_24_M1_UKN18_229E_7_barcode23		SAMN48800550
SCoV7_24_M1	UKN18_229E_8	barcode24	SCoV7_24_M1_UKN18_229E_8_barcode24		SAMN48800551
SCoV8_24_M1	UKN16_OC43_3	barcode01	SCoV8_24_M1_UKN16_OC43_3_barcode01		SAMN48800552
SCoV8_24_M1	UKN16_OC43_4	barcode02	SCoV8_24_M1_UKN16_OC43_4_barcode02		SAMN48800553
SCoV8_24_M1	UKN16_OC43_5	barcode03	SCoV8_24_M1_UKN16_OC43_5_barcode03		SAMN48800554
SCoV8_24_M1	UKN16_OC43_6	barcode04	SCoV8_24_M1_UKN16_OC43_6_barcode04		SAMN48800555
SCoV8_24_M1	UKN16_OC43_7	barcode05	SCoV8_24_M1_UKN16_OC43_7_barcode05		SAMN48800556
SCoV8_24_M1	UKN16_OC43_8	barcode06	SCoV8_24_M1_UKN16_OC43_8_barcode06		SAMN48800557
SCoV8_24_M1	UKN16_OC43_9	barcode07	SCoV8_24_M1_UKN16_OC43_9_barcode07		SAMN48800558
SCoV8_24_M1	UKN16_OC43_10	barcode08	SCoV8_24_M1_UKN16_OC43_10_barcode08		SAMN48800559
SCoV8_24_M1	UKN17_OC43_1	barcode09	SCoV8_24_M1_UKN17_OC43_1_barcode09		SAMN48800560
SCoV8_24_M1	UKN17_OC43_2	barcode10	SCoV8_24_M1_UKN17_OC43_2_barcode10		SAMN48800561
SCoV8_24_M1	UKN17_OC43_3	barcode11	SCoV8_24_M1_UKN17_OC43_3_barcode11		SAMN48800562
SCoV8_24_M1	UKN17_OC43_4	barcode12	SCoV8_24_M1_UKN17_OC43_4_barcode12		SAMN48800563
SCoV8_24_M1	UKN17_OC43_5	barcode13	SCoV8_24_M1_UKN17_OC43_5_barcode13		SAMN48800564
SCoV8_24_M1	UKN17_OC43_6	barcode14	SCoV8_24_M1_UKN17_OC43_6_barcode14		SAMN48800565
SCoV8_24_M1	UKN17_OC43_7	barcode15	SCoV8_24_M1_UKN17_OC43_7_barcode15		SAMN48800566
SCoV8_24_M1	UKN17_OC43_8	barcode17	SCoV8_24_M1_UKN17_OC43_8_barcode17		SAMN48800567
SCoV8_24_M1	UKN17_OC43_9	barcode18	SCoV8_24_M1_UKN17_OC43_9_barcode18		SAMN48800568
SCoV8_24_M1	UKN17_OC43_10	barcode19	SCoV8_24_M1_UKN17_OC43_10_barcode19		SAMN48800569
SCoV8_24_M1	UKN17_OC43_11	barcode20	SCoV8_24_M1_UKN17_OC43_11_barcode20		SAMN48800570
SCoV8_24_M1	UKN17_OC43_12	barcode21	SCoV8_24_M1_UKN17_OC43_12_barcode21		SAMN48800571
SCoV8_24_M1	UKN17_OC43_13	barcode22	SCoV8_24_M1_UKN17_OC43_13_barcode22		SAMN48800572
SCoV8_24_M1	UKN17_OC43_14	barcode23	SCoV8_24_M1_UKN17_OC43_14_barcode23		SAMN48800573
SCoV9_24_M1	UKN16_OC43_3	barcode01	SCoV9_24_M1_UKN16_OC43_3_barcode01	PQ630179	SAMN48800574
SCoV9_24_M1	UKN16_OC43_4	barcode02	SCoV9_24_M1_UKN16_OC43_4_barcode02	PQ630178	SAMN48800575
SCoV9_24_M1	UKN16_OC43_5	barcode03	SCoV9_24_M1_UKN16_OC43_5_barcode03	PQ630177	SAMN48800576
SCoV9_24_M1	UKN16_OC43_6	barcode04	SCoV9_24_M1_UKN16_OC43_6_barcode04	PQ630176	SAMN48800577
SCoV9_24_M1	UKN16_OC43_7	barcode05	SCoV9_24_M1_UKN16_OC43_7_barcode05	PQ630175	SAMN48800578
SCoV9_24_M1	UKN16_OC43_8	barcode06	SCoV9_24_M1_UKN16_OC43_8_barcode06	PQ630174	SAMN48800579
SCoV9_24_M1	UKN16_OC43_9	barcode07	SCoV9_24_M1_UKN16_OC43_9_barcode07	PQ630173	SAMN48800580
SCoV9_24_M1	UKN16_OC43_10	barcode08	SCoV9_24_M1_UKN16_OC43_10_barcode08	PQ630172	SAMN48800581
SCoV9_24_M1	UKN17_OC43_1	barcode09	SCoV9_24_M1_UKN17_OC43_1_barcode09	PQ630171	SAMN48800582
SCoV9_24_M1	UKN17_OC43_2	barcode10	SCoV9_24_M1_UKN17_OC43_2_barcode10	PQ630170	SAMN48800583
SCoV9_24_M1	UKN17_OC43_3	barcode11	SCoV9_24_M1_UKN17_OC43_3_barcode11	PQ630169	SAMN48800584
SCoV9_24_M1	UKN17_OC43_4	barcode12	SCoV9_24_M1_UKN17_OC43_4_barcode12	PQ630168	SAMN48800585
SCoV9_24_M1	UKN17_OC43_5	barcode13	SCoV9_24_M1_UKN17_OC43_5_barcode13	PQ630167	SAMN48800586
SCoV9_24_M1	UKN17_OC43_6	barcode14	SCoV9_24_M1_UKN17_OC43_6_barcode14	PQ630166	SAMN48800587
SCoV9_24_M1	UKN17_OC43_7	barcode15	SCoV9_24_M1_UKN17_OC43_7_barcode15	PQ630165	SAMN48800588
SCoV9_24_M1	UKN17_OC43_8	barcode17	SCoV9_24_M1_UKN17_OC43_8_barcode17	PQ630164	SAMN48800589
SCoV9_24_M1	UKN17_OC43_9	barcode18	SCoV9_24_M1_UKN17_OC43_9_barcode18	PQ630163	SAMN48800590
SCoV9_24_M1	UKN17_OC43_10	barcode19	SCoV9_24_M1_UKN17_OC43_10_barcode19	PQ630162	SAMN48800591
SCoV9_24_M1	UKN17_OC43_11	barcode20	SCoV9_24_M1_UKN17_OC43_11_barcode20	PQ630161	SAMN48800592
SCoV9_24_M1	UKN17_OC43_12	barcode21	SCoV9_24_M1_UKN17_OC43_12_barcode21	PQ630160	SAMN48800593
SCoV9_24_M1	UKN17_OC43_13	barcode22	SCoV9_24_M1_UKN17_OC43_13_barcode22	PQ630159	SAMN48800594
SCoV9_24_M1	UKN17_OC43_14	barcode23	SCoV9_24_M1_UKN17_OC43_14_barcode23	PQ630158	SAMN48800595
SCoV10_24_M1	UKN18_NL63_39	barcode01	SCoV10_24_M1_UKN18_NL63_39_barcode01	PQ611361	SAMN48800596
SCoV10_24_M1	UKN18_NL63_40	barcode02	SCoV10_24_M1_UKN18_NL63_40_barcode02	PQ611362	SAMN48800597
SCoV10_24_M1	UKN18_NL63_41	barcode03	SCoV10_24_M1_UKN18_NL63_41_barcode03	PQ611363	SAMN48800598
SCoV10_24_M1	UKN18_NL63_43	barcode04	SCoV10_24_M1_UKN18_NL63_43_barcode04	PQ611365	SAMN48800599
SCoV10_24_M1	UKN18_NL63_44	barcode05	SCoV10_24_M1_UKN18_NL63_44_barcode05	PQ611366	SAMN48800600
SCoV10_24_M1	UKN21_NL63_1	barcode06	SCoV10_24_M1_UKN21_NL63_1_barcode06	PQ611372	SAMN48800601
SCoV10_24_M1	UKN21_NL63_2	barcode07	SCoV10_24_M1_UKN21_NL63_2_barcode07		SAMN48800602
SCoV10_24_M1	UKN21_NL63_3	barcode08	SCoV10_24_M1_UKN21_NL63_3_barcode08	PQ611374	SAMN48800603
SCoV10_24_M1	UKN21_NL63_4	barcode09	SCoV10_24_M1_UKN21_NL63_4_barcode09	PQ611375	SAMN48800604
SCoV10_24_M1	UKN21_NL63_5	barcode10	SCoV10_24_M1_UKN21_NL63_5_barcode10		SAMN48800605
SCoV10_24_M1	UKN17_OC43_15	barcode11	SCoV10_24_M1_UKN17_OC43_15_barcode11	PQ630157	SAMN48800606
SCoV10_24_M1	UKN17_OC43_16	barcode12	SCoV10_24_M1_UKN17_OC43_16_barcode12	PQ630156	SAMN48800607
SCoV10_24_M1	UKN17_OC43_17	barcode13	SCoV10_24_M1_UKN17_OC43_17_barcode13	PQ630155	SAMN48800608
SCoV10_24_M1	UKN17_OC43_18	barcode14	SCoV10_24_M1_UKN17_OC43_18_barcode14	PQ630154	SAMN48800609
SCoV10_24_M1	UKN17_OC43_19	barcode15	SCoV10_24_M1_UKN17_OC43_19_barcode15	PQ630153	SAMN48800610
SCoV10_24_M1	UKN17_OC43_20	barcode16	SCoV10_24_M1_UKN17_OC43_20_barcode16	PQ630152	SAMN48800611
SCoV10_24_M1	UKN17_OC43_21	barcode17	SCoV10_24_M1_UKN17_OC43_21_barcode17	PQ630151	SAMN48800612
SCoV10_24_M1	UKN17_OC43_22	barcode18	SCoV10_24_M1_UKN17_OC43_22_barcode18	PQ630150	SAMN48800613
SCoV10_24_M1	UKN17_OC43_23	barcode19	SCoV10_24_M1_UKN17_OC43_23_barcode19	PQ630149	SAMN48800614
SCoV10_24_M1	UKN17_OC43_24	barcode20	SCoV10_24_M1_UKN17_OC43_24_barcode20	PQ630148	SAMN48800615
SCoV10_24_M1	UKN17_OC43_25	barcode21	SCoV10_24_M1_UKN17_OC43_25_barcode21	PQ630147	SAMN48800616
SCoV10_24_M1	UKN17_OC43_26	barcode22	SCoV10_24_M1_UKN17_OC43_26_barcode22	PQ630146	SAMN48800617
SCoV10_24_M1	UKN17_OC43_27	barcode23	SCoV10_24_M1_UKN17_OC43_27_barcode23	PQ630145	SAMN48800618
SCoV11_24_M1	UKN18_NL63_1	barcode01	SCoV11_24_M1_UKN18_NL63_1_barcode01	PQ611323	SAMN48800619
SCoV11_24_M1	UKN18_NL63_2	barcode02	SCoV11_24_M1_UKN18_NL63_2_barcode02	PQ611324	SAMN48800620
SCoV11_24_M1	UKN18_NL63_3	barcode03	SCoV11_24_M1_UKN18_NL63_3_barcode03		SAMN48800621
SCoV11_24_M1	UKN18_NL63_4	barcode04	SCoV11_24_M1_UKN18_NL63_4_barcode04	PQ611326	SAMN48800622
SCoV11_24_M1	UKN18_NL63_5	barcode05	SCoV11_24_M1_UKN18_NL63_5_barcode05	PQ611327	SAMN48800623
SCoV11_24_M1	UKN18_NL63_5	barcode06	SCoV11_24_M1_UKN18_NL63_5_barcode06		SAMN48800624
SCoV11_24_M1	UKN18_NL63_6	barcode07	SCoV11_24_M1_UKN18_NL63_6_barcode07		SAMN48800625
SCoV11_24_M1	UKN18_NL63_8	barcode08	SCoV11_24_M1_UKN18_NL63_8_barcode08	PQ611330	SAMN48800626
SCoV11_24_M1	UKN18_NL63_9	barcode09	SCoV11_24_M1_UKN18_NL63_9_barcode09	PQ611331	SAMN48800627
SCoV11_24_M1	UKN18_NL63_10	barcode10	SCoV11_24_M1_UKN18_NL63_10_barcode10	PQ611332	SAMN48800628
SCoV11_24_M1	UKN18_NL63_11	barcode11	SCoV11_24_M1_UKN18_NL63_11_barcode11	PQ611333	SAMN48800629
SCoV11_24_M1	UKN18_NL63_12	barcode12	SCoV11_24_M1_UKN18_NL63_12_barcode12	PQ611334	SAMN48800630
SCoV11_24_M1	UKN18_NL63_13	barcode13	SCoV11_24_M1_UKN18_NL63_13_barcode13		SAMN48800631
SCoV11_24_M1	UKN18_NL63_14	barcode14	SCoV11_24_M1_UKN18_NL63_14_barcode14	PQ611336	SAMN48800632
SCoV11_24_M1	UKN18_NL63_15	barcode15	SCoV11_24_M1_UKN18_NL63_15_barcode15	PQ611337	SAMN48800633
SCoV11_24_M1	UKN18_OC43_28	barcode16	SCoV11_24_M1_UKN18_OC43_28_barcode16		SAMN48800634
SCoV11_24_M1	mixed_sample	barcode17	SCoV11_24_M1_mixed_sample_barcode17		SAMN48800635
SCoV11_24_M1	UKN16_HKU1_6	barcode18	SCoV11_24_M1_UKN16_HKU1_6_barcode18	TBC	SAMN48800636
SCoV11_24_M1	UKN17_HKU1_1	barcode19	SCoV11_24_M1_UKN17_HKU1_1_barcode19	PQ658389	SAMN48800637
SCoV11_24_M1	UKN17_HKU1_2	barcode20	SCoV11_24_M1_UKN17_HKU1_2_barcode20	PQ658409	SAMN48800638
SCoV11_24_M1	UKN17_HKU1_3	barcode21	SCoV11_24_M1_UKN17_HKU1_3_barcode21	PQ658388	SAMN48800639
SCoV11_24_M1	UKN17_HKU1_4	barcode22	SCoV11_24_M1_UKN17_HKU1_4_barcode22	PQ658408	SAMN48800640
SCoV11_24_M1	UKN17_HKU1_5	barcode23	SCoV11_24_M1_UKN17_HKU1_5_barcode23	PQ658387	SAMN48800641
SCoV12_24_M1	UKN17_HKU1_4	barcode01	SCoV12_24_M1_UKN17_HKU1_4_barcode01		SAMN48800642
SCoV12_24_M1	UKN17_HKU1_6	barcode02	SCoV12_24_M1_UKN17_HKU1_6_barcode02	PQ658403	SAMN48800643
SCoV12_24_M1	UKN17_HKU1_7	barcode03	SCoV12_24_M1_UKN17_HKU1_7_barcode03	TBC	SAMN48800644
SCoV12_24_M1	UKN18_HKU1_1	barcode04	SCoV12_24_M1_UKN18_HKU1_1_barcode04		SAMN48800645
SCoV12_24_M1	UKN18_HKU1_2	barcode05	SCoV12_24_M1_UKN18_HKU1_2_barcode05	PQ658390	SAMN48800646
SCoV12_24_M1	UKN18_HKU1_3	barcode06	SCoV12_24_M1_UKN18_HKU1_3_barcode06	PQ658386	SAMN48800647
SCoV12_24_M1	UKN18_HKU1_4	barcode07	SCoV12_24_M1_UKN18_HKU1_4_barcode07	PQ658385	SAMN48800648
SCoV12_24_M1	UKN18_HKU1_6	barcode08	SCoV12_24_M1_UKN18_HKU1_6_barcode08	PQ658384	SAMN48800649
SCoV12_24_M1	UKN18_HKU1_7	barcode09	SCoV12_24_M1_UKN18_HKU1_7_barcode09	PQ658413	SAMN48800650
SCoV12_24_M1	UKN18_HKU1_8	barcode10	SCoV12_24_M1_UKN18_HKU1_8_barcode10	PQ658382	SAMN48800651
SCoV12_24_M1	UKN18_HKU1_10	barcode11	SCoV12_24_M1_UKN18_HKU1_10_barcode11	PQ658391	SAMN48800652
SCoV12_24_M1	UKN18_HKU1_11	barcode12	SCoV12_24_M1_UKN18_HKU1_11_barcode12		SAMN48800653
SCoV12_24_M1	UKN18_HKU1_14	barcode13	SCoV12_24_M1_UKN18_HKU1_14_barcode13	PQ658414	SAMN48800654
SCoV12_24_M1	UKN18_HKU1_15	barcode14	SCoV12_24_M1_UKN18_HKU1_15_barcode14	PQ658405	SAMN48800655
SCoV12_24_M1	UKN18_HKU1_16	barcode15	SCoV12_24_M1_UKN18_HKU1_16_barcode15	PQ658404	SAMN48800656
SCoV12_24_M1	UKN16_229E_1	barcode17	SCoV12_24_M1_UKN16_229E_1_barcode17		SAMN48800657
SCoV12_24_M1	UKN16_229E_4	barcode18	SCoV12_24_M1_UKN16_229E_4_barcode18		SAMN48800658
SCoV12_24_M1	UKN16_229E_5	barcode19	SCoV12_24_M1_UKN16_229E_5_barcode19		SAMN48800659
SCoV12_24_M1	UKN16_229E_6	barcode20	SCoV12_24_M1_UKN16_229E_6_barcode20		SAMN48800660
SCoV12_24_M1	UKN16_229E_7	barcode21	SCoV12_24_M1_UKN16_229E_7_barcode21		SAMN48800661
SCoV12_24_M1	UKN17_229E_3	barcode22	SCoV12_24_M1_UKN17_229E_3_barcode22		SAMN48800662
SCoV12_24_M1	UKN17_229E_8	barcode23	SCoV12_24_M1_UKN17_229E_8_barcode23		SAMN48800663
SCoV12_24_M1	UKN17_229E_15	barcode24	SCoV12_24_M1_UKN17_229E_15_barcode24		SAMN48800664
SCoV13_24_M1	UKN17_229E_30	barcode01	SCoV13_24_M1_UKN17_229E_30_barcode01	PQ466824	SAMN48800665
SCoV13_24_M1	UKN17_229E_31	barcode02	SCoV13_24_M1_UKN17_229E_31_barcode02	PQ466825	SAMN48800666
SCoV13_24_M1	UKN17_229E_35	barcode03	SCoV13_24_M1_UKN17_229E_35_barcode03	PQ466829	SAMN48800667
SCoV13_24_M1	UKN17_229E_36	barcode04	SCoV13_24_M1_UKN17_229E_36_barcode04	PQ466830	SAMN48800668
SCoV13_24_M1	UKN17_229E_37	barcode05	SCoV13_24_M1_UKN17_229E_37_barcode05	PQ466831	SAMN48800669
SCoV13_24_M1	UKN17_229E_38	barcode06	SCoV13_24_M1_UKN17_229E_38_barcode06	PQ466832	SAMN48800670
SCoV13_24_M1	UKN17_229E_41	barcode07	SCoV13_24_M1_UKN17_229E_41_barcode07	PQ466835	SAMN48800671
SCoV13_24_M1	UKN17_229E_43	barcode08	SCoV13_24_M1_UKN17_229E_43_barcode08	PQ466837	SAMN48800672
SCoV13_24_M1	UKN18_229E_1	barcode09	SCoV13_24_M1_UKN18_229E_1_barcode09	PQ466839	SAMN48800673
SCoV13_24_M1	UKN18_229E_11	barcode10	SCoV13_24_M1_UKN18_229E_11_barcode10		SAMN48800674
SCoV13_24_M1	UKN22_229E_1	barcode11	SCoV13_24_M1_UKN22_229E_1_barcode11	PQ466850	SAMN48800675
SCoV13_24_M1	UKN18_OC43_56	barcode13	SCoV13_24_M1_UKN18_OC43_56_barcode13	PQ630059	SAMN48800676
SCoV13_24_M1	UKN18_OC43_57	barcode14	SCoV13_24_M1_UKN18_OC43_57_barcode14	PQ630058	SAMN48800677
SCoV13_24_M1	UKN18_OC43_58	barcode15	SCoV13_24_M1_UKN18_OC43_58_barcode15	PQ630057	SAMN48800678
SCoV13_24_M1	UKN18_OC43_59	barcode16	SCoV13_24_M1_UKN18_OC43_59_barcode16	PQ630056	SAMN48800679
SCoV13_24_M1	UKN18_OC43_21	barcode17	SCoV13_24_M1_UKN18_OC43_21_barcode17	PQ630094	SAMN48800680
SCoV13_24_M1	UKN18_OC43_22	barcode18	SCoV13_24_M1_UKN18_OC43_22_barcode18	PQ630093	SAMN48800681
SCoV13_24_M1	UKN18_OC43_23	barcode19	SCoV13_24_M1_UKN18_OC43_23_barcode19	PQ630092	SAMN48800682
SCoV13_24_M1	UKN18_OC43_24	barcode20	SCoV13_24_M1_UKN18_OC43_24_barcode20	PQ630091	SAMN48800683
SCoV13_24_M1	UKN18_OC43_25	barcode21	SCoV13_24_M1_UKN18_OC43_25_barcode21	PQ630090	SAMN48800684
SCoV13_24_M1	UKN18_OC43_26	barcode22	SCoV13_24_M1_UKN18_OC43_26_barcode22	PQ630089	SAMN48800685
SCoV13_24_M1	UKN18_OC43_27	barcode23	SCoV13_24_M1_UKN18_OC43_27_barcode23	PQ630088	SAMN48800686
SCoV13_24_M1	UKN18_OC43_28	barcode24	SCoV13_24_M1_UKN18_OC43_28_barcode24	PQ630087	SAMN48800687
SCoV14_96_P1	UKN18_OC43_29	barcode85	SCoV14_96_P1_UKN18_OC43_29_barcode85	PQ630086	SAMN48800688
SCoV14_96_P1	UKN18_OC43_30	barcode73	SCoV14_96_P1_UKN18_OC43_30_barcode73	PQ630085	SAMN48800689
SCoV14_96_P1	UKN18_OC43_31	barcode61	SCoV14_96_P1_UKN18_OC43_31_barcode61	PQ630084	SAMN48800690
SCoV14_96_P1	UKN18_OC43_32	barcode49	SCoV14_96_P1_UKN18_OC43_32_barcode49	PQ630083	SAMN48800691
SCoV14_96_P1	UKN18_OC43_33	barcode37	SCoV14_96_P1_UKN18_OC43_33_barcode37	PQ630082	SAMN48800692
SCoV14_96_P1	UKN18_OC43_34	barcode25	SCoV14_96_P1_UKN18_OC43_34_barcode25	PQ630081	SAMN48800693
SCoV14_96_P1	UKN18_OC43_35	barcode13	SCoV14_96_P1_UKN18_OC43_35_barcode13	PQ630080	SAMN48800694
SCoV14_96_P1	UKN18_OC43_36	barcode01	SCoV14_96_P1_UKN18_OC43_36_barcode01	PQ630079	SAMN48800695
SCoV14_96_P1	UKN18_OC43_37	barcode86	SCoV14_96_P1_UKN18_OC43_37_barcode86	PQ630078	SAMN48800696
SCoV14_96_P1	UKN18_OC43_38	barcode74	SCoV14_96_P1_UKN18_OC43_38_barcode74	PQ630077	SAMN48800697
SCoV14_96_P1	UKN18_OC43	barcode62	SCoV14_96_P1_UKN18_OC43_barcode62		SAMN48800698
SCoV14_96_P1	UKN18_OC43_39	barcode38	SCoV14_96_P1_UKN18_OC43_39_barcode38	PQ630076	SAMN48800699
SCoV14_96_P1	UKN18_OC43_40	barcode26	SCoV14_96_P1_UKN18_OC43_40_barcode26	PQ630075	SAMN48800700
SCoV14_96_P1	UKN18_OC43_41	barcode14	SCoV14_96_P1_UKN18_OC43_41_barcode14	PQ630074	SAMN48800701
SCoV14_96_P1	UKN18_OC43	barcode02	SCoV14_96_P1_UKN18_OC43_barcode02		SAMN48800702
SCoV14_96_P1	UKN18_OC43_42	barcode87	SCoV14_96_P1_UKN18_OC43_42_barcode87	PQ630073	SAMN48800703
SCoV14_96_P1	UKN18_OC43_43	barcode75	SCoV14_96_P1_UKN18_OC43_43_barcode75	PQ630072	SAMN48800704
SCoV14_96_P1	UKN18_OC43	barcode63	SCoV14_96_P1_UKN18_OC43_barcode63		SAMN48800705
SCoV14_96_P1	UKN18_OC43_44	barcode51	SCoV14_96_P1_UKN18_OC43_44_barcode51	PQ630071	SAMN48800706
SCoV14_96_P1	UKN18_OC43_45	barcode39	SCoV14_96_P1_UKN18_OC43_45_barcode39	PQ630070	SAMN48800707
SCoV14_96_P1	UKN18_OC43_46	barcode27	SCoV14_96_P1_UKN18_OC43_46_barcode27	PQ630069	SAMN48800708
SCoV14_96_P1	UKN18_OC43_47	barcode15	SCoV14_96_P1_UKN18_OC43_47_barcode15	PQ630068	SAMN48800709
SCoV14_96_P1	UKN18_OC43_48	barcode03	SCoV14_96_P1_UKN18_OC43_48_barcode03	PQ630067	SAMN48800710
SCoV14_96_P1	UKN18_OC43_49	barcode88	SCoV14_96_P1_UKN18_OC43_49_barcode88	PQ630066	SAMN48800711
SCoV14_96_P1	UKN18_OC43_50	barcode76	SCoV14_96_P1_UKN18_OC43_50_barcode76	PQ630065	SAMN48800712
SCoV14_96_P1	UKN18_NL63_20	barcode64	SCoV14_96_P1_UKN18_NL63_20_barcode64		SAMN48800713
SCoV14_96_P1	UKN18_OC43_51	barcode52	SCoV14_96_P1_UKN18_OC43_51_barcode52	PQ630064	SAMN48800714
SCoV14_96_P1	UKN18_OC43_52	barcode40	SCoV14_96_P1_UKN18_OC43_52_barcode40	PQ630063	SAMN48800715
SCoV14_96_P1	UKN18_OC43_53	barcode28	SCoV14_96_P1_UKN18_OC43_53_barcode28	PQ630062	SAMN48800716
SCoV14_96_P1	UKN18_OC43_54	barcode16	SCoV14_96_P1_UKN18_OC43_54_barcode16	PQ630061	SAMN48800717
SCoV14_96_P1	UKN18_OC43_55	barcode04	SCoV14_96_P1_UKN18_OC43_55_barcode04	PQ630060	SAMN48800718
SCoV14_96_P1	UKN17_OC43_30	barcode89	SCoV14_96_P1_UKN17_OC43_30_barcode89	PQ630142	SAMN48800719
SCoV14_96_P1	UKN17_OC43_31	barcode77	SCoV14_96_P1_UKN17_OC43_31_barcode77	PQ630141	SAMN48800720
SCoV14_96_P1	UKN17_OC43_32	barcode65	SCoV14_96_P1_UKN17_OC43_32_barcode65	PQ630140	SAMN48800721
SCoV14_96_P1	UKN17_OC43_33	barcode53	SCoV14_96_P1_UKN17_OC43_33_barcode53	PQ630139	SAMN48800722
SCoV14_96_P1	UKN17_OC43_34	barcode41	SCoV14_96_P1_UKN17_OC43_34_barcode41	PQ630138	SAMN48800723
SCoV14_96_P1	UKN17_OC43_35	barcode29	SCoV14_96_P1_UKN17_OC43_35_barcode29	PQ630137	SAMN48800724
SCoV14_96_P1	UKN17_OC43_36	barcode17	SCoV14_96_P1_UKN17_OC43_36_barcode17	PQ630136	SAMN48800725
SCoV14_96_P1	UKN17_OC43_37	barcode05	SCoV14_96_P1_UKN17_OC43_37_barcode05	PQ630135	SAMN48800726
SCoV14_96_P1	UKN17_OC43_38	barcode90	SCoV14_96_P1_UKN17_OC43_38_barcode90	PQ630134	SAMN48800727
SCoV14_96_P1	UKN17_OC43_39	barcode78	SCoV14_96_P1_UKN17_OC43_39_barcode78	PQ630133	SAMN48800728
SCoV14_96_P1	UKN17_OC43_40	barcode66	SCoV14_96_P1_UKN17_OC43_40_barcode66	PQ630132	SAMN48800729
SCoV14_96_P1	UKN17_OC43_41	barcode54	SCoV14_96_P1_UKN17_OC43_41_barcode54	PQ630131	SAMN48800730
SCoV14_96_P1	UKN17_OC43_42	barcode42	SCoV14_96_P1_UKN17_OC43_42_barcode42	PQ630130	SAMN48800731
SCoV14_96_P1	UKN17_OC43_43	barcode30	SCoV14_96_P1_UKN17_OC43_43_barcode30	PQ630129	SAMN48800732
SCoV14_96_P1	UKN17_OC43_44	barcode18	SCoV14_96_P1_UKN17_OC43_44_barcode18	PQ630128	SAMN48800733
SCoV14_96_P1	UKN17_OC43_45	barcode06	SCoV14_96_P1_UKN17_OC43_45_barcode06	PQ630127	SAMN48800734
SCoV14_96_P1	UKN17_OC43	barcode91	SCoV14_96_P1_UKN17_OC43_barcode91		SAMN48800735
SCoV14_96_P1	UKN17_OC43_46	barcode79	SCoV14_96_P1_UKN17_OC43_46_barcode79	PQ630126	SAMN48800736
SCoV14_96_P1	UKN17_OC43_47	barcode67	SCoV14_96_P1_UKN17_OC43_47_barcode67	PQ630125	SAMN48800737
SCoV14_96_P1	UKN17_OC43_48	barcode55	SCoV14_96_P1_UKN17_OC43_48_barcode55	PQ630124	SAMN48800738
SCoV14_96_P1	UKN17_OC43_49	barcode43	SCoV14_96_P1_UKN17_OC43_49_barcode43	PQ630123	SAMN48800739
SCoV14_96_P1	UKN17_OC43_50	barcode31	SCoV14_96_P1_UKN17_OC43_50_barcode31	PQ630122	SAMN48800740
SCoV14_96_P1	UKN17_OC43	barcode19	SCoV14_96_P1_UKN17_OC43_barcode19		SAMN48800741
SCoV14_96_P1	UKN17_OC43_51	barcode07	SCoV14_96_P1_UKN17_OC43_51_barcode07	PQ630121	SAMN48800742
SCoV14_96_P1	UKN17_OC43_52	barcode92	SCoV14_96_P1_UKN17_OC43_52_barcode92	PQ630120	SAMN48800743
SCoV14_96_P1	UKN17_OC43_53	barcode80	SCoV14_96_P1_UKN17_OC43_53_barcode80	PQ630119	SAMN48800744
SCoV14_96_P1	UKN17_OC43_54	barcode68	SCoV14_96_P1_UKN17_OC43_54_barcode68	PQ630118	SAMN48800745
SCoV14_96_P1	UKN17_OC43_55	barcode56	SCoV14_96_P1_UKN17_OC43_55_barcode56	PQ630117	SAMN48800746
SCoV14_96_P1	UKN17_OC43_56	barcode44	SCoV14_96_P1_UKN17_OC43_56_barcode44	PQ630116	SAMN48800747
SCoV14_96_P1	UKN17_OC43_57	barcode32	SCoV14_96_P1_UKN17_OC43_57_barcode32	PQ630115	SAMN48800748
SCoV14_96_P1	UKN18_OC43_1	barcode20	SCoV14_96_P1_UKN18_OC43_1_barcode20	PQ630114	SAMN48800749
SCoV14_96_P1	UKN18_OC43_2	barcode08	SCoV14_96_P1_UKN18_OC43_2_barcode08	PQ630113	SAMN48800750
SCoV14_96_P1	UKN18_OC43_3	barcode93	SCoV14_96_P1_UKN18_OC43_3_barcode93	PQ630112	SAMN48800751
SCoV14_96_P1	UKN18_OC43_4	barcode81	SCoV14_96_P1_UKN18_OC43_4_barcode81	PQ630111	SAMN48800752
SCoV14_96_P1	UKN18_OC43	barcode69	SCoV14_96_P1_UKN18_OC43_barcode69		SAMN48800753
SCoV14_96_P1	UKN18_OC43_5	barcode57	SCoV14_96_P1_UKN18_OC43_5_barcode57	PQ630110	SAMN48800754
SCoV14_96_P1	UKN18_OC43_6	barcode45	SCoV14_96_P1_UKN18_OC43_6_barcode45	PQ630109	SAMN48800755
SCoV14_96_P1	UKN18_OC43_7	barcode33	SCoV14_96_P1_UKN18_OC43_7_barcode33	PQ630108	SAMN48800756
SCoV14_96_P1	UKN18_OC43_8	barcode21	SCoV14_96_P1_UKN18_OC43_8_barcode21	PQ630107	SAMN48800757
SCoV14_96_P1	UKN18_OC43_9	barcode09	SCoV14_96_P1_UKN18_OC43_9_barcode09	PQ630106	SAMN48800758
SCoV14_96_P1	UKN18_OC43_10	barcode94	SCoV14_96_P1_UKN18_OC43_10_barcode94	PQ630105	SAMN48800759
SCoV14_96_P1	UKN18_OC43_11	barcode82	SCoV14_96_P1_UKN18_OC43_11_barcode82	PQ630104	SAMN48800760
SCoV14_96_P1	UKN18_OC43_12	barcode70	SCoV14_96_P1_UKN18_OC43_12_barcode70	PQ630103	SAMN48800761
SCoV14_96_P1	UKN18_OC43_13	barcode58	SCoV14_96_P1_UKN18_OC43_13_barcode58	PQ630102	SAMN48800762
SCoV14_96_P1	UKN18_OC43_14	barcode46	SCoV14_96_P1_UKN18_OC43_14_barcode46	PQ630101	SAMN48800763
SCoV14_96_P1	UKN18_OC43_15	barcode34	SCoV14_96_P1_UKN18_OC43_15_barcode34	PQ630100	SAMN48800764
SCoV14_96_P1	UKN18_OC43_16	barcode22	SCoV14_96_P1_UKN18_OC43_16_barcode22	PQ630099	SAMN48800765
SCoV14_96_P1	UKN18_NL63_7	barcode10	SCoV14_96_P1_UKN18_NL63_7_barcode10		SAMN48800766
SCoV14_96_P1	UKN18_OC43_17	barcode95	SCoV14_96_P1_UKN18_OC43_17_barcode95	PQ630098	SAMN48800767
SCoV14_96_P1	UKN18_OC43_18	barcode83	SCoV14_96_P1_UKN18_OC43_18_barcode83	PQ630097	SAMN48800768
SCoV14_96_P1	UKN18_OC43_19	barcode71	SCoV14_96_P1_UKN18_OC43_19_barcode71	PQ630096	SAMN48800769
SCoV14_96_P1	UKN18_OC43_20	barcode59	SCoV14_96_P1_UKN18_OC43_20_barcode59	PQ630095	SAMN48800770
SCoV14_96_P1	UKN17_OC43_28	barcode47	SCoV14_96_P1_UKN17_OC43_28_barcode47	PQ630144	SAMN48800771
SCoV14_96_P1	UKN17_OC43_29	barcode35	SCoV14_96_P1_UKN17_OC43_29_barcode35	PQ630143	SAMN48800772
SCoV14_96_P1	UKN17_OC43_30	barcode23	SCoV14_96_P1_UKN17_OC43_30_barcode23		SAMN48800773
SCoV14_96_P1	UKN21_OC43_13	barcode96	SCoV14_96_P1_UKN21_OC43_13_barcode96	PQ630025	SAMN48800774
SCoV14_96_P1	UKN21_OC43_14	barcode84	SCoV14_96_P1_UKN21_OC43_14_barcode84	PQ630024	SAMN48800775
SCoV14_96_P1	UKN21_OC43_15	barcode72	SCoV14_96_P1_UKN21_OC43_15_barcode72	PQ630023	SAMN48800776
SCoV14_96_P1	UKN21_OC43_16	barcode60	SCoV14_96_P1_UKN21_OC43_16_barcode60	PQ630022	SAMN48800777
SCoV14_96_P1	UKN21_OC43_17	barcode48	SCoV14_96_P1_UKN21_OC43_17_barcode48	PQ630021	SAMN48800778
SCoV14_96_P1	UKN21_OC43_18	barcode36	SCoV14_96_P1_UKN21_OC43_18_barcode36	PQ630020	SAMN48800779
SCoV15_96_P1	UKN22_NL63_1	barcode85	SCoV15_96_P1_UKN22_NL63_1_barcode85	PQ611377	SAMN48800780
SCoV15_96_P1	UKN22_CoV	barcode73	SCoV15_96_P1_UKN22_CoV_barcode73		SAMN48800781
SCoV15_96_P1	UKN22_NL63_2	barcode61	SCoV15_96_P1_UKN22_NL63_2_barcode61	PQ611378	SAMN48800782
SCoV15_96_P1	UKN22_CoV	barcode49	SCoV15_96_P1_UKN22_CoV_barcode49		SAMN48800783
SCoV15_96_P1	UKN22_229E_3	barcode37	SCoV15_96_P1_UKN22_229E_3_barcode37		SAMN48800784
SCoV15_96_P1	UKN22_HKU1_1	barcode25	SCoV15_96_P1_UKN22_HKU1_1_barcode25	PQ658401	SAMN48800785
SCoV15_96_P1	UKN22_HKU1_2	barcode13	SCoV15_96_P1_UKN22_HKU1_2_barcode13	PQ658402	SAMN48800786
SCoV15_96_P1	UKN22_229E_4	barcode01	SCoV15_96_P1_UKN22_229E_4_barcode01		SAMN48800787
SCoV15_96_P1	UKN22_CoV	barcode86	SCoV15_96_P1_UKN22_CoV_barcode86		SAMN48800788
SCoV15_96_P1	UKN22_OC43_1	barcode74	SCoV15_96_P1_UKN22_OC43_1_barcode74	PQ630019	SAMN48800789
SCoV15_96_P1	UKN22_NL63_4	barcode62	SCoV15_96_P1_UKN22_NL63_4_barcode62	PQ611380	SAMN48800790
SCoV15_96_P1	UKN22_CoV2_2	barcode50	SCoV15_96_P1_UKN22_CoV2_2_barcode50		SAMN48800791
SCoV15_96_P1	UKN22_229E_5	barcode38	SCoV15_96_P1_UKN22_229E_5_barcode38		SAMN48800792
SCoV15_96_P1	UKN22_NL63_3	barcode26	SCoV15_96_P1_UKN22_NL63_3_barcode26		SAMN48800793
SCoV15_96_P1	UKN22_NL63_3	barcode14	SCoV15_96_P1_UKN22_NL63_3_barcode14	PQ611379	SAMN48800794
SCoV15_96_P1	UKN22_OC43_2	barcode02	SCoV15_96_P1_UKN22_OC43_2_barcode02	PQ630018	SAMN48800795
SCoV15_96_P1	UKN22_OC43_3	barcode87	SCoV15_96_P1_UKN22_OC43_3_barcode87	PQ630017	SAMN48800796
SCoV15_96_P1	UKN22_OC43_4	barcode75	SCoV15_96_P1_UKN22_OC43_4_barcode75	PQ630016	SAMN48800797
SCoV15_96_P1	UKN17_NL63_19	barcode63	SCoV15_96_P1_UKN17_NL63_19_barcode63	PQ611307	SAMN48800798
SCoV15_96_P1	UKN18_NL63_35	barcode51	SCoV15_96_P1_UKN18_NL63_35_barcode51	PQ611357	SAMN48800799
SCoV15_96_P1	UKN18_NL63_36	barcode39	SCoV15_96_P1_UKN18_NL63_36_barcode39	PQ611358	SAMN48800800
SCoV15_96_P1	UKN18_NL63_45	barcode27	SCoV15_96_P1_UKN18_NL63_45_barcode27	PQ611367	SAMN48800801
SCoV15_96_P1	UKN18_NL63_46	barcode15	SCoV15_96_P1_UKN18_NL63_46_barcode15	PQ611368	SAMN48800802
SCoV15_96_P1	UKN18_NL63_47	barcode03	SCoV15_96_P1_UKN18_NL63_47_barcode03	PQ611369	SAMN48800803
SCoV15_96_P1	UKN18_NL63_48	barcode88	SCoV15_96_P1_UKN18_NL63_48_barcode88	PQ611370	SAMN48800804
SCoV15_96_P1	UKN18_NL63_49	barcode76	SCoV15_96_P1_UKN18_NL63_49_barcode76	PQ611371	SAMN48800805
SCoV15_96_P1	UKN21_NL63_2	barcode64	SCoV15_96_P1_UKN21_NL63_2_barcode64	PQ611373	SAMN48800806
SCoV15_96_P1	UKN21_NL63_5	barcode52	SCoV15_96_P1_UKN21_NL63_5_barcode52	PQ611376	SAMN48800807
SCoV15_96_P1	UKN17_229E_5	barcode40	SCoV15_96_P1_UKN17_229E_5_barcode40	PQ466799	SAMN48800808
SCoV15_96_P1	UKN17_229E_6	barcode28	SCoV15_96_P1_UKN17_229E_6_barcode28	PQ466800	SAMN48800809
SCoV15_96_P1	UKN17_229E_18	barcode16	SCoV15_96_P1_UKN17_229E_18_barcode16	PQ466812	SAMN48800810
SCoV15_96_P1	UKN17_229E_19	barcode04	SCoV15_96_P1_UKN17_229E_19_barcode04	PQ466813	SAMN48800811
SCoV15_96_P1	UKN17_229E_20	barcode89	SCoV15_96_P1_UKN17_229E_20_barcode89	PQ466814	SAMN48800812
SCoV15_96_P1	UKN17_229E_22	barcode77	SCoV15_96_P1_UKN17_229E_22_barcode77	PQ466816	SAMN48800813
SCoV15_96_P1	UKN17_OC43_17	barcode65	SCoV15_96_P1_UKN17_OC43_17_barcode65		SAMN48800814
SCoV15_96_P1	UKN17_OC43_19	barcode53	SCoV15_96_P1_UKN17_OC43_19_barcode53		SAMN48800815
SCoV15_96_P1	UKN18_229E_3	barcode41	SCoV15_96_P1_UKN18_229E_3_barcode41	PQ466841	SAMN48800816
SCoV15_96_P1	UKN18_229E_5	barcode29	SCoV15_96_P1_UKN18_229E_5_barcode29	PQ466843	SAMN48800817
SCoV15_96_P1	UKN18_229E_6	barcode17	SCoV15_96_P1_UKN18_229E_6_barcode17	PQ466844	SAMN48800818
SCoV15_96_P1	UKN18_229E_7	barcode05	SCoV15_96_P1_UKN18_229E_7_barcode05	PQ466845	SAMN48800819
SCoV15_96_P1	UKN18_229E_8	barcode90	SCoV15_96_P1_UKN18_229E_8_barcode90	PQ466846	SAMN48800820
SCoV15_96_P1	UKN18_229E_9	barcode78	SCoV15_96_P1_UKN18_229E_9_barcode78	PQ466847	SAMN48800821
SCoV15_96_P1	UKN18_229E_10	barcode66	SCoV15_96_P1_UKN18_229E_10_barcode66	PQ466848	SAMN48800822
SCoV15_96_P1	UKN18_229E_11	barcode54	SCoV15_96_P1_UKN18_229E_11_barcode54	PQ466849	SAMN48800823
SCoV15_96_P1	UKN16_229E_2	barcode42	SCoV15_96_P1_UKN16_229E_2_barcode42	PQ466789	SAMN48800824
SCoV15_96_P1	UKN16_229E_3	barcode30	SCoV15_96_P1_UKN16_229E_3_barcode30	PQ466790	SAMN48800825
SCoV15_96_P1	UKN16_229E_7	barcode18	SCoV15_96_P1_UKN16_229E_7_barcode18	PQ466794	SAMN48800826
SCoV15_96_P1	UKN16_HKU1_1	barcode06	SCoV15_96_P1_UKN16_HKU1_1_barcode06	PQ658398	SAMN48800827
SCoV15_96_P1	UKN16_HKU1_2	barcode91	SCoV15_96_P1_UKN16_HKU1_2_barcode91	PQ658412	SAMN48800828
SCoV15_96_P1	UKN16_HKU1	barcode79	SCoV15_96_P1_UKN16_HKU1_barcode79		SAMN48800829
SCoV15_96_P1	UKN16_HKU1_3	barcode67	SCoV15_96_P1_UKN16_HKU1_3_barcode67	PQ658415	SAMN48800830
SCoV15_96_P1	UKN16_HKU1_4	barcode55	SCoV15_96_P1_UKN16_HKU1_4_barcode55	PQ658397	SAMN48800831
SCoV15_96_P1	UKN16_HKU1_5	barcode43	SCoV15_96_P1_UKN16_HKU1_5_barcode43	PQ658392	SAMN48800832
SCoV15_96_P1	UKN16_HKU1_7	barcode31	SCoV15_96_P1_UKN16_HKU1_7_barcode31	PQ658394	SAMN48800833
SCoV15_96_P1	UKN16_HKU1_8	barcode19	SCoV15_96_P1_UKN16_HKU1_8_barcode19	PQ658410	SAMN48800834
SCoV15_96_P1	UKN16_HKU1_9	barcode07	SCoV15_96_P1_UKN16_HKU1_9_barcode07	PQ658411	SAMN48800835
SCoV15_96_P1	UKN16_HKU1_10	barcode92	SCoV15_96_P1_UKN16_HKU1_10_barcode92	TBC	SAMN48800836
SCoV15_96_P1	UKN18_HKU1_5	barcode80	SCoV15_96_P1_UKN18_HKU1_5_barcode80	PQ658400	SAMN48800837
SCoV15_96_P1	UKN18_HKU1_9	barcode68	SCoV15_96_P1_UKN18_HKU1_9_barcode68	PQ658396	SAMN48800838
SCoV15_96_P1	UKN18_HKU1_12	barcode56	SCoV15_96_P1_UKN18_HKU1_12_barcode56	PQ658407	SAMN48800839
SCoV15_96_P1	UKN18_HKU1	barcode44	SCoV15_96_P1_UKN18_HKU1_barcode44		SAMN48800840
SCoV15_96_P1	UKN18_HKU1_13	barcode32	SCoV15_96_P1_UKN18_HKU1_13_barcode32	PQ658406	SAMN48800841
SCoV15_96_P1	UKN18_NL63_34	barcode20	SCoV15_96_P1_UKN18_NL63_34_barcode20	PQ611356	SAMN48800842
SCoV15_96_P1	UKN18_OC43_60	barcode93	SCoV15_96_P1_UKN18_OC43_60_barcode93	PQ630055	SAMN48800843
SCoV15_96_P1	UKN18_OC43_61	barcode81	SCoV15_96_P1_UKN18_OC43_61_barcode81	PQ630054	SAMN48800844
SCoV15_96_P1	UKN18_OC43	barcode69	SCoV15_96_P1_UKN18_OC43_barcode69		SAMN48800845
SCoV15_96_P1	UKN18_OC43_62	barcode57	SCoV15_96_P1_UKN18_OC43_62_barcode57	PQ630053	SAMN48800846
SCoV15_96_P1	UKN18_OC43_63	barcode45	SCoV15_96_P1_UKN18_OC43_63_barcode45	PQ630052	SAMN48800847
SCoV15_96_P1	UKN18_OC43_64	barcode33	SCoV15_96_P1_UKN18_OC43_64_barcode33	PQ630051	SAMN48800848
SCoV15_96_P1	UKN18_OC43_65	barcode21	SCoV15_96_P1_UKN18_OC43_65_barcode21	PQ630050	SAMN48800849
SCoV15_96_P1	UKN18_OC43	barcode09	SCoV15_96_P1_UKN18_OC43_barcode09		SAMN48800850
SCoV15_96_P1	UKN18_OC43_66	barcode94	SCoV15_96_P1_UKN18_OC43_66_barcode94	PQ630049	SAMN48800851
SCoV15_96_P1	UKN18_OC43_67	barcode82	SCoV15_96_P1_UKN18_OC43_67_barcode82	PQ630048	SAMN48800852
SCoV15_96_P1	UKN18_OC43_68	barcode70	SCoV15_96_P1_UKN18_OC43_68_barcode70	PQ630047	SAMN48800853
SCoV15_96_P1	UKN18_OC43_69	barcode58	SCoV15_96_P1_UKN18_OC43_69_barcode58	PQ630046	SAMN48800854
SCoV15_96_P1	UKN18_OC43_70	barcode46	SCoV15_96_P1_UKN18_OC43_70_barcode46	PQ630045	SAMN48800855
SCoV15_96_P1	UKN18_OC43_71	barcode34	SCoV15_96_P1_UKN18_OC43_71_barcode34	PQ630044	SAMN48800856
SCoV15_96_P1	UKN18_OC43_72	barcode22	SCoV15_96_P1_UKN18_OC43_72_barcode22	PQ630043	SAMN48800857
SCoV15_96_P1	UKN18_OC43_73	barcode10	SCoV15_96_P1_UKN18_OC43_73_barcode10	PQ630042	SAMN48800858
SCoV15_96_P1	UKN18_OC43_74	barcode95	SCoV15_96_P1_UKN18_OC43_74_barcode95	PQ630041	SAMN48800859
SCoV15_96_P1	UKN18_OC43_75	barcode83	SCoV15_96_P1_UKN18_OC43_75_barcode83	PQ630040	SAMN48800860
SCoV15_96_P1	UKN18_OC43_76	barcode71	SCoV15_96_P1_UKN18_OC43_76_barcode71	PQ630039	SAMN48800861
SCoV15_96_P1	UKN18_OC43_77	barcode59	SCoV15_96_P1_UKN18_OC43_77_barcode59	PQ630038	SAMN48800862
SCoV15_96_P1	UKN21_OC43_1	barcode47	SCoV15_96_P1_UKN21_OC43_1_barcode47	PQ630037	SAMN48800863
SCoV15_96_P1	UKN21_OC43_2	barcode35	SCoV15_96_P1_UKN21_OC43_2_barcode35	PQ630036	SAMN48800864
SCoV15_96_P1	UKN21_OC43_3	barcode23	SCoV15_96_P1_UKN21_OC43_3_barcode23	PQ630035	SAMN48800865
SCoV15_96_P1	UKN21_OC43_4	barcode11	SCoV15_96_P1_UKN21_OC43_4_barcode11	PQ630034	SAMN48800866
SCoV15_96_P1	UKN21_OC43_5	barcode96	SCoV15_96_P1_UKN21_OC43_5_barcode96	PQ630033	SAMN48800867
SCoV15_96_P1	UKN21_OC43_6	barcode84	SCoV15_96_P1_UKN21_OC43_6_barcode84	PQ630032	SAMN48800868
SCoV15_96_P1	UKN21_OC43_7	barcode72	SCoV15_96_P1_UKN21_OC43_7_barcode72	PQ630031	SAMN48800869
SCoV15_96_P1	UKN21_OC43_8	barcode60	SCoV15_96_P1_UKN21_OC43_8_barcode60	PQ630030	SAMN48800870
SCoV15_96_P1	UKN21_OC43_9	barcode48	SCoV15_96_P1_UKN21_OC43_9_barcode48	PQ630029	SAMN48800871
SCoV15_96_P1	UKN21_OC43_10	barcode36	SCoV15_96_P1_UKN21_OC43_10_barcode36	PQ630028	SAMN48800872
SCoV15_96_P1	UKN21_OC43_11	barcode24	SCoV15_96_P1_UKN21_OC43_11_barcode24	PQ630027	SAMN48800873
SCoV15_96_P1	UKN21_OC43_12	barcode12	SCoV15_96_P1_UKN21_OC43_12_barcode12	PQ630026	SAMN48800874
SCoV16_72_P1	UKN22_OC43_5	barcode86	SCoV16_72_P1_UKN22_OC43_5_barcode86		SAMN48800875
SCoV16_72_P1	UKN22_OC43_6	barcode74	SCoV16_72_P1_UKN22_OC43_6_barcode74		SAMN48800876
SCoV16_72_P1	UKN22_NL63_5	barcode62	SCoV16_72_P1_UKN22_NL63_5_barcode62		SAMN48800877
SCoV16_72_P1	UKN23_OC43_1	barcode50	SCoV16_72_P1_UKN23_OC43_1_barcode50		SAMN48800878
SCoV16_72_P1	UKN23_OC43_2	barcode38	SCoV16_72_P1_UKN23_OC43_2_barcode38		SAMN48800879
SCoV16_72_P1	UKN23_OC43_3	barcode26	SCoV16_72_P1_UKN23_OC43_3_barcode26		SAMN48800880
SCoV16_72_P1	UKN23_OC43_4	barcode14	SCoV16_72_P1_UKN23_OC43_4_barcode14		SAMN48800881
SCoV16_72_P1	UKN23_OC43_5	barcode02	SCoV16_72_P1_UKN23_OC43_5_barcode02		SAMN48800882
SCoV16_72_P1	UKN23_OC43_6	barcode88	SCoV16_72_P1_UKN23_OC43_6_barcode88		SAMN48800883
SCoV16_72_P1	UKN23_OC43_7	barcode76	SCoV16_72_P1_UKN23_OC43_7_barcode76		SAMN48800884
SCoV16_72_P1	UKN23_OC43_8	barcode64	SCoV16_72_P1_UKN23_OC43_8_barcode64		SAMN48800885
SCoV16_72_P1	UKN23_OC43_9	barcode52	SCoV16_72_P1_UKN23_OC43_9_barcode52		SAMN48800886
SCoV16_72_P1	UKN23_OC43_10	barcode40	SCoV16_72_P1_UKN23_OC43_10_barcode40		SAMN48800887
SCoV16_72_P1	UKN23_NL63_1	barcode28	SCoV16_72_P1_UKN23_NL63_1_barcode28		SAMN48800888
SCoV16_72_P1	UKN23_OC43_11	barcode16	SCoV16_72_P1_UKN23_OC43_11_barcode16		SAMN48800889
SCoV16_72_P1	UKN23_229E_1	barcode04	SCoV16_72_P1_UKN23_229E_1_barcode04		SAMN48800890
SCoV16_72_P1	UKN23_OC43_12	barcode89	SCoV16_72_P1_UKN23_OC43_12_barcode89		SAMN48800891
SCoV16_72_P1	UKN23_OC43_13	barcode77	SCoV16_72_P1_UKN23_OC43_13_barcode77		SAMN48800892
SCoV16_72_P1	UKN23_OC43_14	barcode65	SCoV16_72_P1_UKN23_OC43_14_barcode65		SAMN48800893
SCoV16_72_P1	UKN23_NL63_2	barcode53	SCoV16_72_P1_UKN23_NL63_2_barcode53		SAMN48800894
SCoV16_72_P1	UKN23_229E_2	barcode41	SCoV16_72_P1_UKN23_229E_2_barcode41		SAMN48800895
SCoV16_72_P1	UKN23_NL63_3	barcode29	SCoV16_72_P1_UKN23_NL63_3_barcode29		SAMN48800896
SCoV16_72_P1	UKN23_229E_2	barcode17	SCoV16_72_P1_UKN23_229E_2_barcode17		SAMN48800897
SCoV16_72_P1	UKN23_NL63_4	barcode05	SCoV16_72_P1_UKN23_NL63_4_barcode05		SAMN48800898
SCoV16_72_P1	UKN16_NL63_1	barcode91	SCoV16_72_P1_UKN16_NL63_1_barcode91	PQ611288	SAMN48800899
SCoV16_72_P1	UKN17_NL63_1	barcode79	SCoV16_72_P1_UKN17_NL63_1_barcode79	PQ611289	SAMN48800900
SCoV16_72_P1	UKN17_229E_27	barcode67	SCoV16_72_P1_UKN17_229E_27_barcode67	PQ466821	SAMN48800901
SCoV16_72_P1	UKN17_NL63_4	barcode55	SCoV16_72_P1_UKN17_NL63_4_barcode55		SAMN48800902
SCoV16_72_P1	UKN17_NL63_7	barcode43	SCoV16_72_P1_UKN17_NL63_7_barcode43	PQ611295	SAMN48800903
SCoV16_72_P1	UKN17_NL63_9	barcode31	SCoV16_72_P1_UKN17_NL63_9_barcode31	PQ611297	SAMN48800904
SCoV16_72_P1	UKN17_NL63_11	barcode19	SCoV16_72_P1_UKN17_NL63_11_barcode19	PQ611299	SAMN48800905
SCoV16_72_P1	UKN17_NL63_12	barcode07	SCoV16_72_P1_UKN17_NL63_12_barcode07	PQ611300	SAMN48800906
SCoV16_72_P1	UKN17_NL63_13	barcode92	SCoV16_72_P1_UKN17_NL63_13_barcode92	PQ611301	SAMN48800907
SCoV16_72_P1	UKN17_NL63_14	barcode80	SCoV16_72_P1_UKN17_NL63_14_barcode80	PQ611302	SAMN48800908
SCoV16_72_P1	UKN17_NL63_15	barcode68	SCoV16_72_P1_UKN17_NL63_15_barcode68	PQ611303	SAMN48800909
SCoV16_72_P1	UKN17_NL63_17	barcode56	SCoV16_72_P1_UKN17_NL63_17_barcode56	PQ611305	SAMN48800910
SCoV16_72_P1	UKN17_NL63_18	barcode44	SCoV16_72_P1_UKN17_NL63_18_barcode44	PQ611306	SAMN48800911
SCoV16_72_P1	UKN17_NL63_22	barcode32	SCoV16_72_P1_UKN17_NL63_22_barcode32	PQ611310	SAMN48800912
SCoV16_72_P1	UKN17_NL63_23	barcode20	SCoV16_72_P1_UKN17_NL63_23_barcode20	PQ611311	SAMN48800913
SCoV16_72_P1	UKN17_NL63_24	barcode08	SCoV16_72_P1_UKN17_NL63_24_barcode08	PQ611312	SAMN48800914
SCoV16_72_P1	UKN17_NL63_25	barcode93	SCoV16_72_P1_UKN17_NL63_25_barcode93	PQ611313	SAMN48800915
SCoV16_72_P1	UKN17_NL63_26	barcode81	SCoV16_72_P1_UKN17_NL63_26_barcode81	PQ611314	SAMN48800916
SCoV16_72_P1	UKN17_NL63_27	barcode69	SCoV16_72_P1_UKN17_NL63_27_barcode69	PQ611315	SAMN48800917
SCoV16_72_P1	UKN17_NL63_28	barcode57	SCoV16_72_P1_UKN17_NL63_28_barcode57	PQ611316	SAMN48800918
SCoV16_72_P1	UKN17_NL63_29	barcode45	SCoV16_72_P1_UKN17_NL63_29_barcode45	PQ611317	SAMN48800919
SCoV16_72_P1	UKN17_NL63_30	barcode33	SCoV16_72_P1_UKN17_NL63_30_barcode33	PQ611318	SAMN48800920
SCoV16_72_P1	UKN17_NL63_31	barcode21	SCoV16_72_P1_UKN17_NL63_31_barcode21	PQ611319	SAMN48800921
SCoV16_72_P1	UKN17_NL63_32	barcode09	SCoV16_72_P1_UKN17_NL63_32_barcode09	PQ611320	SAMN48800922
SCoV16_72_P1	UKN17_NL63_33	barcode94	SCoV16_72_P1_UKN17_NL63_33_barcode94	PQ611321	SAMN48800923
SCoV16_72_P1	UKN17_NL63_34	barcode82	SCoV16_72_P1_UKN17_NL63_34_barcode82	PQ611322	SAMN48800924
SCoV16_72_P1	UKN18_NL63_3	barcode70	SCoV16_72_P1_UKN18_NL63_3_barcode70	PQ611325	SAMN48800925
SCoV16_72_P1	UKN18_NL63_13	barcode58	SCoV16_72_P1_UKN18_NL63_13_barcode58	PQ611335	SAMN48800926
SCoV16_72_P1	UKN18_NL63_16	barcode46	SCoV16_72_P1_UKN18_NL63_16_barcode46	PQ611338	SAMN48800927
SCoV16_72_P1	UKN18_NL63_17	barcode34	SCoV16_72_P1_UKN18_NL63_17_barcode34	PQ611339	SAMN48800928
SCoV16_72_P1	UKN18_NL63_18	barcode22	SCoV16_72_P1_UKN18_NL63_18_barcode22	PQ611340	SAMN48800929
SCoV16_72_P1	UKN18_HKU1_3	barcode10	SCoV16_72_P1_UKN18_HKU1_3_barcode10		SAMN48800930
SCoV16_72_P1	UKN18_NL63_19	barcode95	SCoV16_72_P1_UKN18_NL63_19_barcode95		SAMN48800931
SCoV16_72_P1	UKN18_NL63_21	barcode83	SCoV16_72_P1_UKN18_NL63_21_barcode83	PQ611343	SAMN48800932
SCoV16_72_P1	UKN18_NL63_22	barcode71	SCoV16_72_P1_UKN18_NL63_22_barcode71	PQ611344	SAMN48800933
SCoV16_72_P1	UKN18_NL63_23	barcode59	SCoV16_72_P1_UKN18_NL63_23_barcode59	PQ611345	SAMN48800934
SCoV16_72_P1	UKN18_NL63_24	barcode47	SCoV16_72_P1_UKN18_NL63_24_barcode47	PQ611346	SAMN48800935
SCoV16_72_P1	UKN18_NL63_25	barcode35	SCoV16_72_P1_UKN18_NL63_25_barcode35	PQ611347	SAMN48800936
SCoV16_72_P1	UKN18_NL63_26	barcode23	SCoV16_72_P1_UKN18_NL63_26_barcode23	PQ611348	SAMN48800937
SCoV16_72_P1	UKN18_NL63_27	barcode11	SCoV16_72_P1_UKN18_NL63_27_barcode11	PQ611349	SAMN48800938
SCoV16_72_P1	UKN18_NL63_28	barcode96	SCoV16_72_P1_UKN18_NL63_28_barcode96	PQ611350	SAMN48800939
SCoV16_72_P1	UKN18_NL63_29	barcode84	SCoV16_72_P1_UKN18_NL63_29_barcode84	PQ611351	SAMN48800940
SCoV16_72_P1	UKN18_NL63_30	barcode72	SCoV16_72_P1_UKN18_NL63_30_barcode72	PQ611352	SAMN48800941
SCoV16_72_P1	UKN18_NL63_31	barcode60	SCoV16_72_P1_UKN18_NL63_31_barcode60	PQ611353	SAMN48800942
SCoV16_72_P1	UKN18_NL63_32	barcode48	SCoV16_72_P1_UKN18_NL63_32_barcode48	PQ611354	SAMN48800943
SCoV16_72_P1	UKN18_NL63_33	barcode36	SCoV16_72_P1_UKN18_NL63_33_barcode36	PQ611355	SAMN48800944
SCoV16_72_P1	UKN23_NL63_5	barcode24	SCoV16_72_P1_UKN23_NL63_5_barcode24	PQ611385	SAMN48800945
SCoV16_72_P1	UKN23_NL63_6	barcode12	SCoV16_72_P1_UKN23_NL63_6_barcode12		SAMN48800946
SCoV17_28_P1	UKN22_OC43_5	barcode86	SCoV17_28_P1_UKN22_OC43_5_barcode86	PQ630015	SAMN48800947
SCoV17_28_P1	UKN22_OC43_6	barcode74	SCoV17_28_P1_UKN22_OC43_6_barcode74	PQ630014	SAMN48800948
SCoV17_28_P1	UKN23_OC43_1	barcode62	SCoV17_28_P1_UKN23_OC43_1_barcode62	PQ630013	SAMN48800949
SCoV17_28_P1	UKN23_OC43_2	barcode50	SCoV17_28_P1_UKN23_OC43_2_barcode50	PQ630012	SAMN48800950
SCoV17_28_P1	UKN23_OC43_3	barcode38	SCoV17_28_P1_UKN23_OC43_3_barcode38	PQ630011	SAMN48800951
SCoV17_28_P1	UKN23_OC43_4	barcode26	SCoV17_28_P1_UKN23_OC43_4_barcode26	PQ630010	SAMN48800952
SCoV17_28_P1	UKN23_OC43_5	barcode14	SCoV17_28_P1_UKN23_OC43_5_barcode14	PQ630009	SAMN48800953
SCoV17_28_P1	UKN23_OC43_6	barcode02	SCoV17_28_P1_UKN23_OC43_6_barcode02	PQ630008	SAMN48800954
SCoV17_28_P1	UKN23_OC43_7	barcode87	SCoV17_28_P1_UKN23_OC43_7_barcode87	PQ630007	SAMN48800955
SCoV17_28_P1	UKN23_OC43_8	barcode75	SCoV17_28_P1_UKN23_OC43_8_barcode75	PQ630006	SAMN48800956
SCoV17_28_P1	UKN23_OC43_9	barcode63	SCoV17_28_P1_UKN23_OC43_9_barcode63	PQ630005	SAMN48800957
SCoV17_28_P1	UKN23_OC43_10	barcode51	SCoV17_28_P1_UKN23_OC43_10_barcode51	PQ630004	SAMN48800958
SCoV17_28_P1	UKN23_OC43_11	barcode39	SCoV17_28_P1_UKN23_OC43_11_barcode39	PQ630003	SAMN48800959
SCoV17_28_P1	UKN23_OC43_12	barcode27	SCoV17_28_P1_UKN23_OC43_12_barcode27	PQ630002	SAMN48800960
SCoV17_28_P1	UKN23_OC43_13	barcode15	SCoV17_28_P1_UKN23_OC43_13_barcode15	PQ630001	SAMN48800961
SCoV17_28_P1	UKN23_OC43_14	barcode03	SCoV17_28_P1_UKN23_OC43_14_barcode03	PQ630000	SAMN48800962
SCoV17_28_P1	UKN22_NL63_5	barcode88	SCoV17_28_P1_UKN22_NL63_5_barcode88	PQ611381	SAMN48800963
SCoV17_28_P1	UKN23_NL63_1	barcode76	SCoV17_28_P1_UKN23_NL63_1_barcode76	PQ611382	SAMN48800964
SCoV17_28_P1	UKN23_NL63_2	barcode64	SCoV17_28_P1_UKN23_NL63_2_barcode64	PQ611383	SAMN48800965
SCoV17_28_P1	UKN23_NL63_3	barcode52	SCoV17_28_P1_UKN23_NL63_3_barcode52	PQ611384	SAMN48800966
SCoV17_28_P1	UKN23_NL63_4	barcode40	SCoV17_28_P1_UKN23_NL63_4_barcode40	PQ611387	SAMN48800967
SCoV17_28_P1	UKN23_NL63_6	barcode28	SCoV17_28_P1_UKN23_NL63_6_barcode28	PQ611386	SAMN48800968
SCoV17_28_P1	UKN23_OC43_5	barcode16	SCoV17_28_P1_UKN23_OC43_5_barcode16		SAMN48800969
SCoV17_28_P1	UKN23_229E_1	barcode04	SCoV17_28_P1_UKN23_229E_1_barcode04		SAMN48800970
SCoV17_28_P1	UKN23_229E_2	barcode85	SCoV17_28_P1_UKN23_229E_2_barcode85		SAMN48800971
SCoV17_28_P1	UKN23_229E_2	barcode73	SCoV17_28_P1_UKN23_229E_2_barcode73		SAMN48800972
SCoV17_28_P1	UKN23_HKU1_1	barcode61	SCoV17_28_P1_UKN23_HKU1_1_barcode61	PQ658381	SAMN48800973
SCoV18_38_P1	UKN23_OC43_15	barcode92	SCoV18_38_P1_UKN23_OC43_15_barcode92	PQ629999	SAMN48800974
SCoV18_38_P1	UKN23_OC43_16	barcode80	SCoV18_38_P1_UKN23_OC43_16_barcode80	PQ629998	SAMN48800975
SCoV18_38_P1	UKN23_HKU1_2	barcode68	SCoV18_38_P1_UKN23_HKU1_2_barcode68	PQ658395	SAMN48800976
SCoV18_38_P1	UKN23_HKU1_3	barcode56	SCoV18_38_P1_UKN23_HKU1_3_barcode56	PQ658399	SAMN48800977
SCoV18_38_P1	UKN23_229E_4	barcode44	SCoV18_38_P1_UKN23_229E_4_barcode44	PQ466858	SAMN48800978
SCoV18_38_P1	UKN23_OC43_17	barcode32	SCoV18_38_P1_UKN23_OC43_17_barcode32	PQ629997	SAMN48800979
SCoV18_38_P1	UKN22_229E_2	barcode20	SCoV18_38_P1_UKN22_229E_2_barcode20	PQ466851	SAMN48800980
SCoV18_38_P1	UKN22_229E_3	barcode08	SCoV18_38_P1_UKN22_229E_3_barcode08	PQ466852	SAMN48800981
SCoV18_38_P1	UKN22_229E_4	barcode93	SCoV18_38_P1_UKN22_229E_4_barcode93	PQ466853	SAMN48800982
SCoV18_38_P1	UKN22_229E_5	barcode81	SCoV18_38_P1_UKN22_229E_5_barcode81	PQ466854	SAMN48800983
SCoV18_38_P1	UKN23_229E_1	barcode69	SCoV18_38_P1_UKN23_229E_1_barcode69	PQ466855	SAMN48800984
SCoV18_38_P1	UKN23_229E_2	barcode57	SCoV18_38_P1_UKN23_229E_2_barcode57	PQ466856	SAMN48800985
SCoV18_38_P1	UKN23_229E_3	barcode45	SCoV18_38_P1_UKN23_229E_3_barcode45	PQ466857	SAMN48800986

## Sheet: fourseasons.scheme.V4.bed
fCOV_V2	9	33	fsCOV_1_LEFT	1	+
fCOV_V2	1229	1251	fsCOV_1_RIGHT	1	-
fCOV_V2	1090	1111	fsCOV_2_LEFT	2	+
fCOV_V2	2282	2307	fsCOV_2_RIGHT	2	-
fCOV_V2	2171	2194	fsCOV_3_LEFT	1	+
fCOV_V2	3311	3336	fsCOV_3_RIGHT	1	-
fCOV_V2	3156	3176	fsCOV_4_LEFT	2	+
fCOV_V2	4288	4315	fsCOV_4_RIGHT	2	-
fCOV_V2	4184	4205	fsCOV_5_LEFT	1	+
fCOV_V2	5339	5360	fsCOV_5_RIGHT	1	-
fCOV_V2	5184	5212	fsCOV_6_LEFT	2	+
fCOV_V2	6412	6439	fsCOV_6_RIGHT	2	-
fCOV_V2	6277	6301	fsCOV_7_LEFT	1	+
fCOV_V2	7449	7474	fsCOV_7_RIGHT	1	-
fCOV_V2	7315	7336	fsCOV_8_LEFT	2	+
fCOV_V2	8526	8553	fsCOV_8_RIGHT	2	-
fCOV_V2	8412	8438	fsCOV_9_LEFT	1	+
fCOV_V2	9555	9577	fsCOV_9_RIGHT	1	-
fCOV_V2	9403	9424	fsCOV_10_LEFT	2	+
fCOV_V2	10633	10654	fsCOV_10_RIGHT	2	-
fCOV_V2	10528	10553	fsCOV_11_LEFT	1	+
fCOV_V2	11715	11736	fsCOV_11_RIGHT	1	-
fCOV_V2	11605	11626	fsCOV_12_LEFT	2	+
fCOV_V2	12796	12819	fsCOV_12_RIGHT	2	-
fCOV_V2	12646	12667	fsCOV_13_LEFT	1	+
fCOV_V2	13863	13884	fsCOV_13_RIGHT	1	-
fCOV_V2	13730	13754	fsCOV_14_LEFT	2	+
fCOV_V2	14921	14952	fsCOV_14_RIGHT	2	-
fCOV_V2	14787	14810	fsCOV_15_LEFT	1	+
fCOV_V2	16002	16022	fsCOV_15_RIGHT	1	-
fCOV_V2	15849	15874	fsCOV_16_LEFT	2	+
fCOV_V2	17084	17103	fsCOV_16_RIGHT	2	-
fCOV_V2	16928	16950	fsCOV_17_LEFT	1	+
fCOV_V2	18109	18130	fsCOV_17_RIGHT	1	-
fCOV_V2	17960	17981	fsCOV_18_LEFT	2	+
fCOV_V2	19164	19190	fsCOV_18_RIGHT	2	-
fCOV_V2	19011	19037	fsCOV_19_LEFT	1	+
fCOV_V2	20214	20235	fsCOV_19_RIGHT	1	-
fCOV_V2	20084	20112	fsCOV_20_LEFT	2	+
fCOV_V2	21263	21283	fsCOV_20_RIGHT	2	-
fCOV_V2	21116	21138	fsCOV_21_LEFT	1	+
fCOV_V2	22291	22319	fsCOV_21_RIGHT	1	-
fCOV_V2	22176	22198	fsCOV_22_LEFT	2	+
fCOV_V2	23329	23351	fsCOV_22_RIGHT	2	-
fCOV_V2	23180	23201	fsCOV_23_LEFT	1	+
fCOV_V2	24355	24380	fsCOV_23_RIGHT	1	-
fCOV_V2	24229	24250	fsCOV_24_LEFT	2	+
fCOV_V2	25401	25422	fsCOV_24_RIGHT	2	-
fCOV_V2	25270	25291	fsCOV_25_LEFT	1	+
fCOV_V2	26449	26470	fsCOV_25_RIGHT	1	-
fCOV_V2	25701	25721	fsCOV_26_LEFT	2	+
fCOV_V2	26860	26888	fsCOV_26_RIGHT	2	-
fCOV_V2	26850	26858	fsCOV_1001_LEFT	3	+
fCOV_V2	28918	28938	fsCOV_1001_RIGHT	3	-
fCOV_V2	28893	28917	fsCOV_27_LEFT	1	+
fCOV_V2	30050	30071	fsCOV_27_RIGHT	1	-
fCOV_V2	29876	29903	fsCOV_28_LEFT	2	+
fCOV_V2	31074	31099	fsCOV_28_RIGHT	2	-
fCOV_V2	30964	30987	fsCOV_29_LEFT	1	+
fCOV_V2	32102	32124	fsCOV_29_RIGHT	1	-
fCOV_V2	31974	32000	fsCOV_30_LEFT	2	+
fCOV_V2	33175	33196	fsCOV_30_RIGHT	2	-
fCOV_V2	33065	33087	fsCOV_31_LEFT	1	+
fCOV_V2	34214	34235	fsCOV_31_RIGHT	1	-
fCOV_V2	34081	34102	fsCOV_32_LEFT	2	+
fCOV_V2	35259	35283	fsCOV_32_RIGHT	2	-
fCOV_V2	35150	35171	fsCOV_33_LEFT	1	+
fCOV_V2	36280	36301	fsCOV_33_RIGHT	1	-
fCOV_V2	36140	36166	fsCOV_34_LEFT	2	+
fCOV_V2	37336	37362	fsCOV_34_RIGHT	2	-
fCOV_V2	37195	37217	fsCOV_35_LEFT	1	+
fCOV_V2	38407	38433	fsCOV_35_RIGHT	1	-
fCOV_V2	38272	38296	fsCOV_36_LEFT	2	+
fCOV_V2	39436	39459	fsCOV_36_RIGHT	2	-
fCOV_V2	39313	39334	fsCOV_37_LEFT	1	+
fCOV_V2	40510	40531	fsCOV_37_RIGHT	1	-
fCOV_V2	40405	40428	fsCOV_38_LEFT	2	+
fCOV_V2	41572	41593	fsCOV_38_RIGHT	2	-
fCOV_V2	41417	41442	fsCOV_39_LEFT	1	+
fCOV_V2	42650	42671	fsCOV_39_RIGHT	1	-
fCOV_V2	42539	42562	fsCOV_40_LEFT	2	+
fCOV_V2	43723	43746	fsCOV_40_RIGHT	2	-
fCOV_V2	43620	43641	fsCOV_41_LEFT	1	+
fCOV_V2	44804	44826	fsCOV_41_RIGHT	1	-
fCOV_V2	44655	44679	fsCOV_42_LEFT	2	+
fCOV_V2	45849	45871	fsCOV_42_RIGHT	2	-
fCOV_V2	45701	45721	fsCOV_43_LEFT	1	+
fCOV_V2	46932	46952	fsCOV_43_RIGHT	1	-
fCOV_V2	46834	46855	fsCOV_44_LEFT	2	+
fCOV_V2	47959	47979	fsCOV_44_RIGHT	2	-
fCOV_V2	47830	47854	fsCOV_45_LEFT	1	+
fCOV_V2	48986	49007	fsCOV_45_RIGHT	1	-
fCOV_V2	48877	48906	fsCOV_46_LEFT	2	+
fCOV_V2	50018	50039	fsCOV_46_RIGHT	2	-
fCOV_V2	49907	49929	fsCOV_47_LEFT	1	+
fCOV_V2	51085	51107	fsCOV_47_RIGHT	1	-
fCOV_V2	51041	51070	fsCOV_48_LEFT	2	+
fCOV_V2	52190	52214	fsCOV_48_RIGHT	2	-
fCOV_V2	52015	52040	fsCOV_49_LEFT	1	+
fCOV_V2	53235	53259	fsCOV_49_RIGHT	1	-
fCOV_V2	53047	53067	fsCOV_50_LEFT	2	+
fCOV_V2	54221	54242	fsCOV_50_RIGHT	2	-
fCOV_V2	54116	54144	fsCOV_51_LEFT	1	+
fCOV_V2	55292	55314	fsCOV_51_RIGHT	1	-
fCOV_V2	55206	55229	fsCOV_52_LEFT	2	+
fCOV_V2	56265	56294	fsCOV_52_RIGHT	2	-
fCOV_V2	56219	56241	fsCOV_53_LEFT	1	+
fCOV_V2	57366	57395	fsCOV_53_RIGHT	1	-
fCOV_V2	57234	57255	fsCOV_54_LEFT	2	+
fCOV_V2	58437	58458	fsCOV_54_RIGHT	2	-
fCOV_V2	57913	57934	fsCOV_55_LEFT	1	+
fCOV_V2	59053	59077	fsCOV_55_RIGHT	1	-
fCOV_V2	59022	59051	fsCOV_1002_LEFT	3	+
fCOV_V2	61293	61313	fsCOV_1002_RIGHT	3	-
fCOV_V2	61263	61292	fsCOV_56_LEFT	2	+
fCOV_V2	62416	62442	fsCOV_56_RIGHT	2	-
fCOV_V2	62313	62339	fsCOV_57_LEFT	1	+
fCOV_V2	63444	63465	fsCOV_57_RIGHT	1	-
fCOV_V2	63312	63338	fsCOV_58_LEFT	2	+
fCOV_V2	64520	64547	fsCOV_58_RIGHT	2	-
fCOV_V2	64392	64414	fsCOV_59_LEFT	1	+
fCOV_V2	65564	65589	fsCOV_59_RIGHT	1	-
fCOV_V2	65459	65487	fsCOV_60_LEFT	2	+
fCOV_V2	66635	66656	fsCOV_60_RIGHT	2	-
fCOV_V2	66385	66411	fsCOV_61_LEFT	1	+
fCOV_V2	67540	67569	fsCOV_61_RIGHT	1	-
fCOV_V2	67436	67458	fsCOV_62_LEFT	2	+
fCOV_V2	68575	68597	fsCOV_62_RIGHT	2	-
fCOV_V2	68450	68474	fsCOV_63_LEFT	1	+
fCOV_V2	69623	69649	fsCOV_63_RIGHT	1	-
fCOV_V2	69375	69396	fsCOV_64_LEFT	2	+
fCOV_V2	70550	70576	fsCOV_64_RIGHT	2	-
fCOV_V2	70418	70445	fsCOV_65_LEFT	1	+
fCOV_V2	71613	71635	fsCOV_65_RIGHT	1	-
fCOV_V2	71475	71496	fsCOV_66_LEFT	2	+
fCOV_V2	72691	72717	fsCOV_66_RIGHT	2	-
fCOV_V2	72578	72599	fsCOV_67_LEFT	1	+
fCOV_V2	73724	73748	fsCOV_67_RIGHT	1	-
fCOV_V2	73538	73562	fsCOV_68_LEFT	2	+
fCOV_V2	74714	74743	fsCOV_68_RIGHT	2	-
fCOV_V2	74607	74628	fsCOV_69_LEFT	1	+
fCOV_V2	75772	75799	fsCOV_69_RIGHT	1	-
fCOV_V2	75597	75622	fsCOV_70_LEFT	2	+
fCOV_V2	76821	76844	fsCOV_70_RIGHT	2	-
fCOV_V2	76669	76698	fsCOV_71_LEFT	1	+
fCOV_V2	77889	77911	fsCOV_71_RIGHT	1	-
fCOV_V2	77569	77594	fsCOV_72_LEFT	2	+
fCOV_V2	78753	78775	fsCOV_72_RIGHT	2	-
fCOV_V2	78624	78647	fsCOV_73_LEFT	1	+
fCOV_V2	79809	79830	fsCOV_73_RIGHT	1	-
fCOV_V2	79691	79716	fsCOV_74_LEFT	2	+
fCOV_V2	80878	80899	fsCOV_74_RIGHT	2	-
fCOV_V2	80776	80801	fsCOV_75_LEFT	1	+
fCOV_V2	81907	81933	fsCOV_75_RIGHT	1	-
fCOV_V2	81674	81699	fsCOV_76_LEFT	2	+
fCOV_V2	82682	82705	fsCOV_76_RIGHT	2	-
fCOV_V2	82222	82248	fsCOV_77_LEFT	1	+
fCOV_V2	83355	83380	fsCOV_77_RIGHT	1	-
fCOV_V2	83270	83294	fsCOV_78_LEFT	2	+
fCOV_V2	84484	84510	fsCOV_78_RIGHT	2	-
fCOV_V2	84372	84396	fsCOV_79_LEFT	1	+
fCOV_V2	85549	85577	fsCOV_79_RIGHT	1	-
fCOV_V2	85460	85484	fsCOV_80_LEFT	2	+
fCOV_V2	86628	86652	fsCOV_80_RIGHT	2	-
fCOV_V2	86441	86468	fsCOV_81_LEFT	1	+
fCOV_V2	87660	87683	fsCOV_81_RIGHT	1	-
fCOV_V2	86872	86894	fsCOV_82_LEFT	2	+
fCOV_V2	87979	88002	fsCOV_82_RIGHT	2	-
fCOV_V2	87858	87885	fsCOV_83_LEFT	1	+
fCOV_V2	89035	89056	fsCOV_83_RIGHT	1	-
fCOV_V2	88869	88897	fsCOV_84_LEFT	2	+
fCOV_V2	90047	90075	fsCOV_84_RIGHT	2	-
fCOV_V2	89156	89178	fsCOV_85_LEFT	1	+
fCOV_V2	90325	90351	fsCOV_85_RIGHT	1	-
fCOV_V2	90300	90323	fsCOV_1003_LEFT	3	+
fCOV_V2	92381	92401	fsCOV_1003_RIGHT	3	-
fCOV_V2	92361	92380	fsCOV_86_LEFT	2	+
fCOV_V2	93488	93511	fsCOV_86_RIGHT	2	-
fCOV_V2	93382	93405	fsCOV_87_LEFT	1	+
fCOV_V2	94563	94589	fsCOV_87_RIGHT	1	-
fCOV_V2	94371	94395	fsCOV_88_LEFT	2	+
fCOV_V2	95559	95585	fsCOV_88_RIGHT	2	-
fCOV_V2	95408	95432	fsCOV_89_LEFT	1	+
fCOV_V2	96620	96645	fsCOV_89_RIGHT	1	-
fCOV_V2	96503	96527	fsCOV_90_LEFT	2	+
fCOV_V2	97639	97668	fsCOV_90_RIGHT	2	-
fCOV_V2	97517	97538	fsCOV_91_LEFT	1	+
fCOV_V2	98700	98724	fsCOV_91_RIGHT	1	-
fCOV_V2	98589	98612	fsCOV_92_LEFT	2	+
fCOV_V2	99747	99770	fsCOV_92_RIGHT	2	-
fCOV_V2	99593	99614	fsCOV_93_LEFT	1	+
fCOV_V2	100786	100813	fsCOV_93_RIGHT	1	-
fCOV_V2	100685	100706	fsCOV_94_LEFT	2	+
fCOV_V2	101828	101853	fsCOV_94_RIGHT	2	-
fCOV_V2	101680	101701	fsCOV_95_LEFT	1	+
fCOV_V2	102902	102923	fsCOV_95_RIGHT	1	-
fCOV_V2	102749	102773	fsCOV_96_LEFT	2	+
fCOV_V2	103962	103983	fsCOV_96_RIGHT	2	-
fCOV_V2	103840	103861	fsCOV_97_LEFT	1	+
fCOV_V2	105039	105062	fsCOV_97_RIGHT	1	-
fCOV_V2	104909	104930	fsCOV_98_LEFT	2	+
fCOV_V2	106093	106121	fsCOV_98_RIGHT	2	-
fCOV_V2	105954	105975	fsCOV_99_LEFT	1	+
fCOV_V2	107121	107146	fsCOV_99_RIGHT	1	-
fCOV_V2	106967	106990	fsCOV_100_LEFT	2	+
fCOV_V2	108168	108189	fsCOV_100_RIGHT	2	-
fCOV_V2	108041	108062	fsCOV_101_LEFT	1	+
fCOV_V2	109232	109253	fsCOV_101_RIGHT	1	-
fCOV_V2	109078	109105	fsCOV_102_LEFT	2	+
fCOV_V2	110307	110328	fsCOV_102_RIGHT	2	-
fCOV_V2	110156	110181	fsCOV_103_LEFT	1	+
fCOV_V2	111381	111402	fsCOV_103_RIGHT	1	-
fCOV_V2	111258	111282	fsCOV_104_LEFT	2	+
fCOV_V2	112424	112446	fsCOV_104_RIGHT	2	-
fCOV_V2	112322	112345	fsCOV_105_LEFT	1	+
fCOV_V2	113504	113528	fsCOV_105_RIGHT	1	-
fCOV_V2	113349	113373	fsCOV_106_LEFT	2	+
fCOV_V2	114560	114583	fsCOV_106_RIGHT	2	-
fCOV_V2	114439	114462	fsCOV_107_LEFT	1	+
fCOV_V2	115614	115636	fsCOV_107_RIGHT	1	-
fCOV_V2	115505	115526	fsCOV_108_LEFT	2	+
fCOV_V2	116666	116688	fsCOV_108_RIGHT	2	-
fCOV_V2	116473	116493	fsCOV_109_LEFT	1	+
fCOV_V2	117664	117685	fsCOV_109_RIGHT	1	-
fCOV_V2	117511	117532	fsCOV_110_LEFT	2	+
fCOV_V2	118732	118750	fsCOV_110_RIGHT	2	-
fCOV_V2	117943	117964	fsCOV_111_LEFT	1	+
fCOV_V2	119110	119133	fsCOV_111_RIGHT	1	-
fCOV_V2	118990	119108	fsCOV_1004_LEFT	3	+
fCOV_V2	121200	121220	fsCOV_1004_RIGHT	3	-
fCOV_V2	121176	121199	fsCOV_112_LEFT	2	+
fCOV_V2	122317	122338	fsCOV_112_RIGHT	2	-
fCOV_V2	122201	122222	fsCOV_113_LEFT	1	+
fCOV_V2	123374	123395	fsCOV_113_RIGHT	1	-
fCOV_V2	123220	123241	fsCOV_114_LEFT	2	+
fCOV_V2	124452	124476	fsCOV_114_RIGHT	2	-
fCOV_V2	124303	124324	fsCOV_115_LEFT	1	+
fCOV_V2	125535	125555	fsCOV_115_RIGHT	1	-
fCOV_V2	125398	125419	fsCOV_116_LEFT	2	+
fCOV_V2	126569	126593	fsCOV_116_RIGHT	2	-
fCOV_V2	126439	126460	fsCOV_117_LEFT	1	+
fCOV_V2	127608	127633	fsCOV_117_RIGHT	1	-
fCOV_V2	127508	127529	fsCOV_118_LEFT	2	+
fCOV_V2	128660	128684	fsCOV_118_RIGHT	2	-
fCOV_V2	128533	128554	fsCOV_119_LEFT	1	+
fCOV_V2	129742	129764	fsCOV_119_RIGHT	1	-
fCOV_V2	129633	129658	fsCOV_120_LEFT	2	+
fCOV_V2	130788	130811	fsCOV_120_RIGHT	2	-
fCOV_V2	130676	130701	fsCOV_121_LEFT	1	+
fCOV_V2	131815	131836	fsCOV_121_RIGHT	1	-
fCOV_V2	131699	131720	fsCOV_122_LEFT	2	+
fCOV_V2	132890	132912	fsCOV_122_RIGHT	2	-
fCOV_V2	132814	132837	fsCOV_123_LEFT	1	+
fCOV_V2	133875	133895	fsCOV_123_RIGHT	1	-
fCOV_V2	133798	133819	fsCOV_124_LEFT	2	+
fCOV_V2	134955	134975	fsCOV_124_RIGHT	2	-
fCOV_V2	134804	134830	fsCOV_125_LEFT	1	+
fCOV_V2	136022	136045	fsCOV_125_RIGHT	1	-
fCOV_V2	135905	135928	fsCOV_126_LEFT	2	+
fCOV_V2	137102	137123	fsCOV_126_RIGHT	2	-
fCOV_V2	136974	136997	fsCOV_127_LEFT	1	+
fCOV_V2	138132	138158	fsCOV_127_RIGHT	1	-
fCOV_V2	137996	138017	fsCOV_128_LEFT	2	+
fCOV_V2	139159	139182	fsCOV_128_RIGHT	2	-
fCOV_V2	139027	139049	fsCOV_129_LEFT	1	+
fCOV_V2	140238	140259	fsCOV_129_RIGHT	1	-
fCOV_V2	140103	140124	fsCOV_130_LEFT	2	+
fCOV_V2	141269	141291	fsCOV_130_RIGHT	2	-
fCOV_V2	141167	141190	fsCOV_131_LEFT	1	+
fCOV_V2	142345	142366	fsCOV_131_RIGHT	1	-
fCOV_V2	142176	142205	fsCOV_132_LEFT	2	+
fCOV_V2	143356	143378	fsCOV_132_RIGHT	2	-
fCOV_V2	143204	143228	fsCOV_133_LEFT	1	+
fCOV_V2	144412	144434	fsCOV_133_RIGHT	1	-
fCOV_V2	144314	144341	fsCOV_134_LEFT	2	+
fCOV_V2	145509	145532	fsCOV_134_RIGHT	2	-
fCOV_V2	145354	145375	fsCOV_135_LEFT	1	+
fCOV_V2	146584	146606	fsCOV_135_RIGHT	1	-
fCOV_V2	146443	146464	fsCOV_136_LEFT	2	+
fCOV_V2	147649	147674	fsCOV_136_RIGHT	2	-
fCOV_V2	147511	147535	fsCOV_137_LEFT	1	+
fCOV_V2	148717	148740	fsCOV_137_RIGHT	1	-
fCOV_V2	148593	148618	fsCOV_138_LEFT	2	+
fCOV_V2	149786	149807	fsCOV_138_RIGHT	2	-
fCOV_V2	149671	149692	fsCOV_139_LEFT	1	+
fCOV_V2	150856	150878	fsCOV_139_RIGHT	1	-

## Sheet: reference seqs
Species	genbank link	length	Vivaldi start *	Vivaldi stop **	max Vivaldi bp	maximal coverage	Note
NL63	https://www.ncbi.nlm.nih.gov/nucleotide/KF530113.1	27410	94	26919	26826	97.8694
OC43	https://www.ncbi.nlm.nih.gov/nucleotide/KF530084.1	30577	229	30363	30135	98.5545
HKU1	https://www.ncbi.nlm.nih.gov/nucleotide/DQ415913.1	29785	460	29491	29032	97.4719
229E	https://www.ncbi.nlm.nih.gov/nucleotide/KF293666.1	26897	25	26753	26729	99.3754	229E ref sequence partial only, longest GB 229E 27,317, giving 97.85% coverage
SARS-CoV-2	https://www.ncbi.nlm.nih.gov/nuccore/NC_045512	29903	54	29709	29656	99.174
			* excludes 5' most primer sequence
			** excludes 3' most primer sequence

## Sheet: NL63 gene features
>Feature gb|KF530113.1|
222	20410	gene
			gene	Pp1ab
222	12374	CDS
12374	20410
			product	replicase polyprotein 1ab
			protein_id	gb|AGT51386.1|
			note	ORF1ab polyprotein
			ribosomal_slippage
			exception	ribosomal slippage
222	12404	gene
			gene	Pp1a
222	12404	CDS
			product	replicase polyprotein 1a
			protein_id	gb|AGT51385.1|
			note	ORF1a polyprotein
20407	24474	gene
			gene	S
20407	24474	CDS
			product	spike glycoprotein
			protein_id	gb|AGT51387.1|
			note	E2; peplomer protein
24474	25151	gene
			gene	NS3
24474	25151	CDS
			product	non-structural protein 3
			protein_id	gb|AGT51388.1|
			note	accessory protein 3a
25132	25365	gene
			gene	E
25132	25365	CDS
			product	envelope small membrane protein
			protein_id	gb|AGT51389.1|
			note	E protein; envelope protein
25374	26054	gene
			gene	M
25374	26054	CDS
			product	membrane protein
			protein_id	gb|AGT51390.1|
			note	matrix protein; E1 glycoprotein
26065	27198	gene
			gene	N
26065	27198	CDS
			product	nucleoprotein
			protein_id	gb|AGT51391.1|
			note	nucleocapsid protein

## Sheet: OC43 GF
>Feature gb|KF530084.1|
191	21477	gene
			gene	Pp1ab
191	13321	CDS
13321	21477
			product	replicase polyprotein 1ab
			protein_id	gb|AGT51647.1|
			note	ORF1ab polyprotein
			ribosomal_slippage
			exception	ribosomal slippage
191	13342	gene
			gene	Pp1a
191	13342	CDS
			product	replicase polyprotein 1a
			protein_id	gb|AGT51646.1|
			note	ORF1a polyprotein
21487	22323	gene
			gene	NS2a
21487	22323	CDS
			product	non-structural protein 2a
			protein_id	gb|AGT51648.1|
			note	32 kDa accessory protein
22335	23606	gene
			gene	HE
22335	23606	CDS
			product	hemagglutinin-esterase
			protein_id	gb|AGT51649.1|
			note	E3 glycoprotein
23621	27706	gene
			gene	S
23621	27706	CDS
			product	spike glycoprotein
			protein_id	gb|AGT51650.1|
			note	E2; peplomer protein
27782	28111	gene
			gene	NS4
27782	28111	CDS
			product	non-structural protein 4
			protein_id	gb|AGT51651.1|
			note	accessory protein 4; orf4
28098	28352	gene
			gene	E
28098	28352	CDS
			product	envelope small membrane protein
			protein_id	gb|AGT51652.1|
			note	E protein; envelope protein
28367	29059	gene
			gene	M
28367	29059	CDS
			product	membrane protein
			protein_id	gb|AGT51653.1|
			note	matrix protein; E1 glycoprotein
29069	30415	gene
			gene	N
29069	30415	CDS
			product	nucleoprotein
			protein_id	gb|AGT51654.1|
			note	nucleocapsid protein
29130	29753	gene
			gene	I
29130	29753	CDS
			product	protein I
			protein_id	gb|AGT51655.1|
			note	accessory protein N2; N internal protein

## Sheet: HKU1 GF
>Feature gb|DQ415913.1|
200	21627	gene
			gene	orf1ab
200	13474	CDS
13474	21627
			product	orf1ab polyprotein
			protein_id	gb|ABD75639.1|
			ribosomal_slippage
			exception	ribosomal slippage
21660	22817	gene
			gene	HE
21660	22817	CDS
			product	hemagglutinin-esterase glycoprotein
			protein_id	gb|ABD75632.1|
22832	26887	gene
			gene	S
22832	26887	CDS
			product	spike glycoprotein
			protein_id	gb|ABD75633.1|
26910	27239	gene
			gene	orf4
26910	27239	CDS
			product	hypothetical protein
			protein_id	gb|ABD75634.1|
27232	27480	gene
			gene	E
27232	27480	CDS
			product	small membrane protein
			protein_id	gb|ABD75635.1|
27492	28163	gene
			gene	M
27492	28163	CDS
			product	membrane glycoprotein
			protein_id	gb|ABD75636.1|
28179	29504	gene
			gene	N
28179	29504	CDS
			product	nucleocapsid phosphoprotein
			protein_id	gb|ABD75637.1|
28201	28818	gene
			gene	N2
28201	28818	CDS
			product	hypothetical protein orf8
			protein_id	gb|ABD75638.1|

## Sheet: 229E GF
>Feature gb|KF293666.1| used originally, but CDS only						Complete coordinates here for ref				https://www.ncbi.nlm.nih.gov/nuccore/NC_002645.1
1	20276	gene				>Feature ref|NC_002645.1|
			gene	Rep1		1	292	5'UTR
1	12228	CDS				293	20568	gene
12228	20276								locus_tag	HCoV229Egp1
			product	replicase polyprotein 1ab					db_xref	GeneID:918764
			protein_id	gb|AGW80946.1|		293	12520	CDS
			note	translated by -1 ribosomal frameshift		12520	20568
			ribosomal_slippage						product	replicase polyprotein 1ab
			exception	ribosomal slippage					prot_note	translated by -1 ribosomal frameshift
1	12258	CDS							protein_id	ref|NP_073549.1|
			product	replicase polyprotein 1a		293	12550	CDS
			protein_id	gb|AGW80947.1|					product	replicase polyprotein 1a
20278	23799	gene							protein_id	ref|NP_073550.1|
			gene	S		20570	24091	gene
20278	23799	CDS							gene	S
			product	spike glycoprotein					locus_tag	HCoV229Egp2
			prot_desc	structural protein					db_xref	GeneID:918758
			protein_id	gb|AGW80948.1|		20570	24091	CDS
23799	24200	gene							product	surface glycoprotein
			gene	4a					prot_desc	structural protein
23799	24200	CDS							protein_id	ref|NP_073551.1|
			product	4a protein		24091	24492	gene
			protein_id	gb|AGW80949.1|					gene	4a
24190	24456	gene							locus_tag	HCoV229Egp3
			gene	4b					db_xref	GeneID:918759
24190	24456	CDS				24091	24492	CDS
			product	4b protein					product	4a protein
			protein_id	gb|AGW80950.1|					protein_id	ref|NP_073552.1|
24458	24691	gene				24482	24748	gene
			gene	E					gene	4b
24458	24691	CDS							locus_tag	HCoV229Egp4
			product	envelope protein					db_xref	GeneID:918760
			prot_desc	structural protein		24482	24748	CDS
			protein_id	gb|AGW80951.1|					product	4b protein
24703	25380	gene							protein_id	ref|NP_073553.1|
			gene	M		24750	24983	gene
24703	25380	CDS							gene	E
			product	membrane protein					locus_tag	HCoV229Egp5
			prot_desc	structural protein					db_xref	GeneID:918761
			protein_id	gb|AGW80952.1|		24750	24983	CDS
25394	26563	gene							product	envelope protein
			gene	N					protein_id	ref|NP_073554.1|
25394	26563	CDS							note	structural protein; E protein
			product	nucleocapsid protein		24995	25672	gene
			prot_desc	structural protein					gene	M
			protein_id	gb|AGW80953.1|					locus_tag	HCoV229Egp6
									db_xref	GeneID:918762
						24995	25672	CDS
									product	membrane protein
									prot_desc	structural protein
									protein_id	ref|NP_073555.1|
						25686	26855	gene
									gene	N
									locus_tag	HCoV229Egp7
									db_xref	GeneID:918763
						25686	26855	CDS
									product	nucleocapsid protein
									prot_desc	structural protein
									protein_id	ref|NP_073556.1|
						26856	27317	3'UTR

## Sheet: SARS-CoV-2 GF
>Feature ref|NC_045512.2|
1	265	5'UTR
266	21555	gene
			gene	ORF1ab
			locus_tag	GU280_gp01
			db_xref	GeneID:43740578
266	13468	CDS
13468	21555
			product	ORF1ab polyprotein
			protein_id	ref|YP_009724389.1|
			note	pp1ab; translated by -1 ribosomal frameshift
			ribosomal_slippage
			exception	ribosomal slippage
266	13483	CDS
			product	ORF1a polyprotein
			protein_id	ref|YP_009725295.1|
			note	pp1a
13476	13503	stem_loop
			function	Coronavirus frameshifting stimulation element stem-loop 1
			inference	COORDINATES: profile:Rfam-release-14.1:RF00507,Infernal:1.1.2
13488	13542	stem_loop
			function	Coronavirus frameshifting stimulation element stem-loop 2
			inference	COORDINATES: profile:Rfam-release-14.1:RF00507,Infernal:1.1.2
21563	25384	gene
			gene	S
			gene_syn	spike glycoprotein
			locus_tag	GU280_gp02
			db_xref	GeneID:43740568
21563	25384	CDS
			product	surface glycoprotein
			protein_id	ref|YP_009724390.1|
			note	structural protein; spike protein
25393	26220	gene
			gene	ORF3a
			locus_tag	GU280_gp03
			db_xref	GeneID:43740569
25393	26220	CDS
			product	ORF3a protein
			protein_id	ref|YP_009724391.1|
26245	26472	gene
			gene	E
			locus_tag	GU280_gp04
			db_xref	GeneID:43740570
26245	26472	CDS
			product	envelope protein
			protein_id	ref|YP_009724392.1|
			note	ORF4; structural protein; E protein
26523	27191	gene
			gene	M
			locus_tag	GU280_gp05
			db_xref	GeneID:43740571
26523	27191	CDS
			product	membrane glycoprotein
			protein_id	ref|YP_009724393.1|
			note	ORF5; structural protein
27202	27387	gene
			gene	ORF6
			locus_tag	GU280_gp06
			db_xref	GeneID:43740572
27202	27387	CDS
			product	ORF6 protein
			protein_id	ref|YP_009724394.1|
27394	27759	gene
			gene	ORF7a
			locus_tag	GU280_gp07
			db_xref	GeneID:43740573
27394	27759	CDS
			product	ORF7a protein
			protein_id	ref|YP_009724395.1|
27756	27887	gene
			gene	ORF7b
			locus_tag	GU280_gp08
			db_xref	GeneID:43740574
27756	27887	CDS
			product	ORF7b
			protein_id	ref|YP_009725318.1|
27894	28259	gene
			gene	ORF8
			locus_tag	GU280_gp09
			db_xref	GeneID:43740577
27894	28259	CDS
			product	ORF8 protein
			protein_id	ref|YP_009724396.1|
28274	29533	gene
			gene	N
			locus_tag	GU280_gp10
			db_xref	GeneID:43740575
28274	29533	CDS
			product	nucleocapsid phosphoprotein
			protein_id	ref|YP_009724397.2|
			note	ORF9; structural protein
29558	29674	gene
			gene	ORF10
			locus_tag	GU280_gp11
			db_xref	GeneID:43740576
29558	29674	CDS
			product	ORF10 protein
			protein_id	ref|YP_009725255.1|
29609	29644	stem_loop
			function	Coronavirus 3' UTR pseudoknot stem-loop 1
			inference	COORDINATES: profile::Rfam-release-14.1:RF00165,Infernal:1.1.2
29629	29657	stem_loop
			function	Coronavirus 3' UTR pseudoknot stem-loop 2
			inference	COORDINATES: profile::Rfam-release-14.1:RF00165,Infernal:1.1.2
29675	29903	3'UTR
29728	29768	stem_loop
			note	basepair exception: alignment to the Rfam model implies coordinates 29740:29758 form a noncanonical C:T basepair, but the homologous positions form a highly conserved C:G basepair in other viruses, including SARS (NC_004718.3)
			function	Coronavirus 3' stem-loop II-like motif (s2m)
			inference	COORDINATES: profile:Rfam-release-14.1:RF00164,Infernal:1.1.2
